# Supplementary material for: Structural insights into SSNA1 self-assembly and its microtubule binding for centriole maintenance
Source: Nat Commun. 2025 Aug 13;16:7512. doi: 10.1038/s41467-025-62696-9 (PMC12350680; doi:10.1038/s41467-025-62696-9)
Supplement: Supplementary file 7 — Source Data [file 41467_2025_62696_MOESM7_ESM.xlsx]

## Sheet: FIGURE 1B
Agostini et al, 2025
Figure 1B
		Viable embryos (%)
	WT at 20°C	ssna-1(Δ) at 20°C	ssna-1::C-tag at 20°C
	98.9	26.23	99.05
	100	21.88	99.52
	100	42.22	98.53
	100	39.18	100
	100	32.1	100
	100	31.33	100
	100	33.33	100
	100	33.82	100
	100	25	98.79
	99.4	16.42
	100	34.43
	99.51
	98.43
	99.22
	97.93
	99.45
	98.93
	99.36
	100
	99.38
	100
	99.45
	98.95
	100
	100
	100
	100
	99.51
	96.91

## Sheet: FIGURE 4C
Agostini et al, 2025
Figure 4C
* numbers in blue were excluded in the graph
			SSNA-1(FL)			SSNA-1(18-105)			SSNA-1(19-105)			SSNA-1(1-100)			SSNA-1(1-97)			SSNA-1(1-96)			SSNA-1(R18E/Y97E)			SSNA-1(Y15E/Y97E)			SSNA-1(Y97E)			SSNA-1(3E)
	Time (μs)	Exp. 1	Exp. 2	Exp. 3	Exp. 1	Exp. 2	Exp. 3	Exp. 1	Exp. 2	Exp. 3	Exp. 1	Exp. 2	Exp. 3	Exp. 1	Exp. 2	Exp. 3	Exp. 1	Exp. 2	Exp. 3	Exp. 1	Exp. 2	Exp. 3	Exp. 1	Exp. 2	Exp. 3	Exp. 1	Exp. 2	Exp. 3	Exp. 1	Exp. 2	Exp. 3
	0.1*	1.49387*	1.48828*	1.51234*	1.50684*	1.48731*	1.47692*	1.35056*	1.35978*	1.35669*	1.56768*	1.56009*	1.55879*	1.49416*	1.50105*	1.49158*	1.38181*	1.39484*	1.38283*	1.13205*	1.13365*	1.1318*	1.15477*	1.15889*	1.15983*	1.17666*	1.15388*	1.15085*	1.46626*	1.49848*	1.49542*
	0.2*	1.53843*	1.53004*	1.55602*	1.54749*	1.52221*	1.51012*	1.36187*	1.36944*	1.37262*	1.59105*	1.60779*	1.60786*	1.52247*	1.53608*	1.52261*	1.32114*	1.3176*	1.3345*	1.23076*	1.22281*	1.2207*	1.2544*	1.26783*	1.26177*	1.27524*	1.24421*	1.24948*	1.51023*	1.54208*	1.54043*
	0.3*	1.53497*	1.52621*	1.55423*	1.53954*	1.51897*	1.50646*	1.35156*	1.36364*	1.35697*	1.58727*	1.60469*	1.60298*	1.51752*	1.52571*	1.51729*	1.30494*	1.31079*	1.30671*	1.24148*	1.22305*	1.23315*	1.24551*	1.25212*	1.24791*	1.27356*	1.24728*	1.25339*	1.50681*	1.53975*	1.53901*
	0.4*	1.53104*	1.52358*	1.55039*	1.5321*	1.51297*	1.50166*	1.34266*	1.3503*	1.35115*	1.58235*	1.6035*	1.60132*	1.51047*	1.52193*	1.5153*	1.30866*	1.30092*	1.29163*	1.22511*	1.22013*	1.22476*	1.2488*	1.22657*	1.21438*	1.27686*	1.25062*	1.24466*	1.50457*	1.53762*	1.536*
	0.5*	1.52696*	1.52232*	1.54683*	1.52931*	1.50973*	1.49915*	1.3339*	1.34647*	1.34085*	1.57705*	1.60027*	1.59989*	1.50908*	1.51771*	1.50374*	1.30161*	1.30191*	1.28786*	1.23219*	1.20774*	1.2207*	1.25148*	1.23974*	1.2503*	1.25737*	1.25089*	1.24205*	1.50332*	1.53514*	1.53546*
	0.6*	1.5242*	1.51882*	1.54622*	1.52692*	1.50291*	1.49515*	1.32909*	1.33525*	1.33558*	1.57733*	1.59928*	1.5986*	1.50439*	1.51343*	1.5051*	1.2972*	1.29085*	1.2804*	1.22637*	1.21345*	1.22215*	1.24309*	1.22968*	1.23009*	1.26713*	1.24756*	1.23767*	1.50077*	1.53345*	1.5331*
	0.7*	1.52439*	1.51754*	1.54366*	1.52428*	1.50008*	1.49378*	1.32627*	1.3345*	1.3314*	1.56767*	1.59725*	1.59573*	1.49975*	1.50902*	1.50262*	1.279*	1.28847*	1.27641*	1.2122*	1.19942*	1.21579*	1.23739*	1.24812*	1.23289*	1.26142*	1.24317*	1.24261*	1.49864*	1.53195*	1.53092*
	0.8*	1.52117*	1.51197*	1.54191*	1.52327*	1.49633*	1.48806*	1.32192*	1.32939*	1.32603*	1.5721*	1.59564*	1.59524*	1.498*	1.50736*	1.49442*	1.28055*	1.27631*	1.27398*	1.21502*	1.21303*	1.21134*	1.24657*	1.23895*	1.23795*	1.25503*	1.24085*	1.23026*	1.49693*	1.53088*	1.5302*
	0.9*	1.51858*	1.51165*	1.53978*	1.51946*	1.4948*	1.48418*	1.31184*	1.31372*	1.31724*	1.57015*	1.59497*	1.59385*	1.49616*	1.50474*	1.4927*	1.28456*	1.26545*	1.28435*	1.22057*	1.19923*	1.19857*	1.22701*	1.23331*	1.23163*	1.25105*	1.2194*	1.23249*	1.49586*	1.52977*	1.52862*
	1*	1.51841*	1.51019*	1.5382*	1.51679*	1.49166*	1.48052*	1.30628*	1.31774*	1.31556*	1.56394*	1.59405*	1.59281*	1.49205*	1.50367*	1.48588*	1.26317*	1.28697*	1.24594*	1.20712*	1.20272*	1.21118*	1.24848*	1.23424*	1.23255*	1.25592*	1.22726*	1.23469*	1.49549*	1.52918*	1.52758*
	1.1*	1.5181*	1.508*	1.53703*	1.51283*	1.48735*	1.478*	1.30219*	1.31042*	1.30685*	1.55861*	1.59207*	1.59068*	1.4863*	1.49451*	1.48555*	1.26828*	1.27893*	1.26532*	1.20148*	1.19143*	1.2098*	1.22455*	1.23668*	1.24383*	1.2449*	1.22977*	1.22589*	1.49299*	1.5266*	1.52686*
	1.2*	1.51302*	1.50541*	1.53507*	1.50895*	1.48529*	1.47764*	1.30491*	1.30454*	1.30153*	1.56388*	1.5908*	1.59023*	1.48152*	1.49248*	1.48449*	1.27526*	1.26519*	1.26031*	1.21182*	1.20027*	1.20046*	1.22708*	1.21085*	1.23089*	1.24112*	1.22082*	1.21557*	1.49161*	1.52695*	1.52599*
	1.3*	1.51202*	1.50607*	1.53555*	1.50923*	1.48476*	1.47465*	1.2958*	1.3002*	1.30317*	1.55184*	1.58978*	1.58947*	1.4826*	1.49233*	1.48032*	1.2612*	1.26361*	1.25409*	1.20336*	1.19004*	1.20387*	1.21573*	1.18947*	1.22344*	1.24282*	1.21986*	1.23203*	1.49134*	1.5261*	1.52472*
	1.4*	1.50963*	1.5034*	1.53173*	1.5055*	1.48044*	1.47344*	1.29273*	1.29754*	1.29715*	1.55896*	1.58896*	1.5892*	1.48153*	1.48926*	1.47923*	1.2572*	1.24157*	1.243*	1.20457*	1.18749*	1.19554*	1.21285*	1.20212*	1.1988*	1.23969*	1.22024*	1.2136*	1.49091*	1.52425*	1.52384*
	1.5	1.51031	1.50068	1.53178	1.50366	1.47563	1.46749	1.28859	1.29488	1.29262	1.55102	1.5883	1.58752	1.47613	1.48606	1.47736	1.24799	1.26248	1.235	1.19885	1.18102	1.19945	1.21619	1.20659	1.2335	1.24287	1.22036	1.21968	1.48931	1.52269	1.52174
	1.6	1.50714	1.49927	1.53069	1.50519	1.47546	1.46706	1.28291	1.28783	1.28534	1.55086	1.58676	1.58669	1.47531	1.48196	1.47511	1.24856	1.26764	1.24478	1.18941	1.17663	1.19179	1.21292	1.2084	1.18417	1.22744	1.2129	1.21404	1.48975	1.52318	1.52291
	1.7	1.5055	1.49925	1.52963	1.50165	1.4759	1.46556	1.27911	1.28299	1.28686	1.5536	1.58609	1.5852	1.47317	1.48256	1.46999	1.23888	1.24829	1.24964	1.19564	1.18161	1.19551	1.22113	1.19987	1.19089	1.23132	1.22369	1.20394	1.48771	1.52246	1.52069
	1.8	1.50444	1.49696	1.52712	1.49585	1.47253	1.46453	1.27441	1.28341	1.28428	1.55187	1.58488	1.5844	1.47056	1.48001	1.46701	1.23552	1.24424	1.22917	1.18129	1.181	1.17906	1.21771	1.20438	1.18318	1.24246	1.20885	1.20708	1.48791	1.52009	1.51989
	1.9	1.50294	1.49609	1.52745	1.49788	1.47052	1.46261	1.27234	1.27687	1.27234	1.55186	1.58426	1.58332	1.46797	1.47369	1.46575	1.23685	1.24189	1.24071	1.19188	1.17816	1.19197	1.19996	1.19073	1.19364	1.22467	1.20915	1.21127	1.48596	1.51921	1.51911
	2	1.50252	1.4952	1.52581	1.49426	1.46979	1.45889	1.2669	1.27783	1.27639	1.55337	1.58348	1.58183	1.46754	1.4757	1.46378	1.23568	1.25319	1.22649	1.17571	1.17804	1.19435	1.2128	1.18087	1.19636	1.22085	1.21883	1.21092	1.48525	1.52	1.51805
	2.1	1.50038	1.49299	1.52397	1.49299	1.46399	1.45944	1.27138	1.27107	1.26933	1.54743	1.58182	1.58109	1.46193	1.47481	1.46026	1.2436	1.24292	1.2261	1.17797	1.17179	1.18372	1.22934	1.18735	1.19843	1.22795	1.20585	1.20464	1.48448	1.51741	1.51835
	2.2	1.49978	1.49372	1.523	1.49093	1.46356	1.45694	1.26006	1.26736	1.26316	1.54559	1.58089	1.58071	1.46151	1.46898	1.46047	1.24996	1.23987	1.22838	1.18154	1.16641	1.1878	1.18315	1.18908	1.21795	1.23935	1.21603	1.20598	1.48343	1.51637	1.51837
	2.3	1.49861	1.49159	1.52197	1.48837	1.46287	1.45625	1.26231	1.26478	1.26057	1.55013	1.57975	1.57915	1.45998	1.47061	1.45771	1.21462	1.23828	1.23519	1.18489	1.17869	1.1813	1.20239	1.19601	1.19969	1.22512	1.2077	1.20085	1.48349	1.51616	1.51619
	2.4	1.49673	1.48933	1.51991	1.48565	1.45974	1.4525	1.25393	1.25326	1.262	1.53998	1.5793	1.579	1.45969	1.46987	1.45527	1.2322	1.22749	1.22784	1.16956	1.16941	1.17993	1.2111	1.18361	1.19796	1.2065	1.1975	1.20035	1.48128	1.51582	1.51504
	2.5	1.49646	1.48933	1.52077	1.48528	1.45875	1.45168	1.25301	1.25602	1.26004	1.5403	1.57798	1.57777	1.4575	1.4649	1.45076	1.23371	1.22538	1.20986	1.17932	1.1795	1.17658	1.19713	1.19027	1.20472	1.21449	1.21522	1.1947	1.4814	1.51432	1.51554
	2.6	1.49666	1.48745	1.51908	1.48401	1.45378	1.4511	1.25496	1.25573	1.25626	1.54078	1.57748	1.57689	1.45407	1.46291	1.45082	1.23378	1.23712	1.20627	1.16912	1.17199	1.18664	1.20289	1.17588	1.1756	1.21266	1.20059	1.1932	1.48175	1.51307	1.51463
	2.7	1.49429	1.4858	1.51947	1.48009	1.45701	1.44858	1.24891	1.2502	1.24656	1.54084	1.57712	1.57577	1.45103	1.45815	1.45057	1.23279	1.22535	1.21842	1.16228	1.17122	1.1683	1.21049	1.1912	1.213	1.21017	1.19567	1.18695	1.48024	1.51308	1.51205
	2.8	1.49316	1.4851	1.51823	1.47752	1.45462	1.44469	1.24405	1.24816	1.2437	1.53928	1.57527	1.57607	1.44843	1.45966	1.44976	1.21717	1.21147	1.22246	1.17314	1.16867	1.17786	1.18487	1.18219	1.17916	1.20309	1.19434	1.18852	1.47935	1.51159	1.51196
	2.9	1.49308	1.48428	1.51647	1.47695	1.45342	1.44254	1.24353	1.24693	1.24251	1.53535	1.57458	1.57368	1.45152	1.4571	1.44523	1.21571	1.20633	1.22696	1.18585	1.15364	1.18125	1.18985	1.1808	1.18779	1.21433	1.19219	1.19071	1.47928	1.51322	1.51203
	3	1.49143	1.48402	1.51697	1.47809	1.45259	1.44255	1.24096	1.24384	1.24437	1.53834	1.57349	1.57329	1.44775	1.45411	1.44427	1.21818	1.22227	1.2178	1.16132	1.15698	1.16249	1.18756	1.17855	1.17451	1.20078	1.19584	1.19298	1.47759	1.50942	1.51124
	3.1	1.49061	1.48158	1.51551	1.47703	1.45025	1.44212	1.23804	1.24349	1.24369	1.53761	1.57319	1.57293	1.44559	1.45242	1.44332	1.23261	1.22838	1.21711	1.15801	1.15686	1.16476	1.1812	1.18722	1.15824	1.20657	1.19541	1.18465	1.4773	1.50912	1.5099
	3.2	1.48858	1.48194	1.51352	1.47414	1.44596	1.44076	1.23258	1.24169	1.23632	1.5377	1.57264	1.57169	1.44599	1.4523	1.44041	1.21878	1.20881	1.2015	1.16919	1.15277	1.1685	1.18568	1.17674	1.17648	1.2112	1.19633	1.18398	1.47656	1.51013	1.50966
	3.4	1.48782	1.47945	1.51102	1.47004	1.44263	1.43772	1.23167	1.23635	1.23319	1.53305	1.57084	1.5696	1.44023	1.44559	1.43585	1.2141	1.21066	1.19668	1.16198	1.15522	1.16596	1.17887	1.17366	1.17858	1.19979	1.18847	1.18817	1.47568	1.50745	1.50885
	3.6	1.48557	1.47776	1.51004	1.46913	1.44012	1.43455	1.22844	1.23241	1.22566	1.5343	1.56892	1.56855	1.43813	1.44581	1.43518	1.2087	1.20268	1.19703	1.16354	1.15433	1.16431	1.18384	1.16467	1.15993	1.20341	1.18513	1.18433	1.47438	1.50612	1.5068
	3.8	1.48392	1.47504	1.50898	1.46617	1.43637	1.43243	1.22282	1.22222	1.21757	1.53138	1.56709	1.56731	1.43344	1.44126	1.43105	1.19996	1.20542	1.19719	1.16393	1.14882	1.16101	1.19127	1.18406	1.17385	1.1965	1.18059	1.17583	1.47323	1.50545	1.50664
	4	1.48193	1.47377	1.50725	1.46339	1.43462	1.42989	1.21554	1.22049	1.21554	1.52824	1.56584	1.5654	1.43317	1.43952	1.42964	1.20163	1.19559	1.18515	1.15205	1.14506	1.16145	1.17419	1.16073	1.19094	1.20003	1.17469	1.18308	1.47204	1.50355	1.50461
	4.2	1.48029	1.47201	1.50486	1.46118	1.43275	1.42723	1.2136	1.21451	1.215	1.52564	1.56436	1.56407	1.42994	1.43536	1.42441	1.19861	1.1898	1.185	1.14807	1.1483	1.15807	1.18858	1.16575	1.1631	1.19634	1.17306	1.1744	1.47095	1.50333	1.50394
	4.4	1.47771	1.47011	1.50424	1.45835	1.43092	1.42506	1.21258	1.21526	1.21106	1.52675	1.56279	1.56231	1.42721	1.43217	1.42332	1.19829	1.19953	1.19128	1.15826	1.14018	1.15953	1.18223	1.17044	1.16472	1.18757	1.16694	1.17068	1.469	1.50146	1.50227
	4.6	1.47782	1.46797	1.50245	1.45723	1.42665	1.4233	1.20728	1.21115	1.20966	1.52433	1.56081	1.56124	1.42477	1.43083	1.42052	1.19221	1.18842	1.17937	1.1476	1.14084	1.15029	1.17335	1.16226	1.15725	1.18969	1.17656	1.16768	1.46911	1.50086	1.50195
	4.8	1.47618	1.46707	1.50121	1.45552	1.42534	1.42078	1.20314	1.20431	1.2046	1.52459	1.55982	1.5597	1.42092	1.42967	1.41834	1.19266	1.1931	1.18559	1.13905	1.13252	1.14937	1.17757	1.14522	1.14922	1.18816	1.17253	1.16759	1.46746	1.49927	1.50076
	5	1.47439	1.46557	1.49981	1.45183	1.42302	1.41715	1.20121	1.20173	1.19958	1.51669	1.55895	1.55859	1.42228	1.42763	1.41636	1.1888	1.18855	1.18451	1.14532	1.1341	1.15037	1.16517	1.17191	1.16201	1.1919	1.17029	1.16762	1.46611	1.49791	1.4998
	5.2	1.47245	1.46591	1.49877	1.45041	1.41992	1.41675	1.19858	1.19736	1.19511	1.51668	1.5575	1.5573	1.42017	1.4252	1.41296	1.19243	1.18243	1.18604	1.14937	1.13378	1.15237	1.16045	1.1557	1.15262	1.18486	1.17054	1.16809	1.46506	1.49701	1.49912
	5.4	1.47183	1.46396	1.49729	1.44754	1.41788	1.41422	1.19475	1.1953	1.19222	1.51523	1.55615	1.55599	1.41607	1.42139	1.41286	1.17493	1.1801	1.16742	1.14108	1.12975	1.14415	1.16332	1.15962	1.15792	1.18087	1.16157	1.15994	1.46519	1.49705	1.49862
	5.6	1.47007	1.46265	1.49683	1.44435	1.41691	1.41295	1.19197	1.18855	1.1875	1.51738	1.55453	1.55373	1.41407	1.42224	1.40949	1.17582	1.17766	1.17787	1.14292	1.12703	1.14535	1.16502	1.14641	1.15363	1.17901	1.16283	1.15758	1.46371	1.49571	1.4963
	5.8	1.4687	1.46191	1.49614	1.44406	1.41509	1.4116	1.18953	1.18939	1.18519	1.5173	1.55376	1.55373	1.41116	1.41758	1.40788	1.17251	1.17832	1.17324	1.12736	1.1288	1.14055	1.16516	1.16297	1.15808	1.18438	1.15939	1.16679	1.46405	1.49466	1.49632
	6	1.46753	1.45977	1.494	1.44315	1.41271	1.40836	1.18467	1.18539	1.18731	1.51223	1.55221	1.55208	1.41021	1.41788	1.4064	1.17277	1.17162	1.17375	1.13197	1.12825	1.13408	1.16702	1.15356	1.13754	1.17845	1.17011	1.15172	1.46164	1.49427	1.49527
	6.2	1.46653	1.45833	1.49313	1.44107	1.4124	1.40569	1.18363	1.18485	1.18143	1.51218	1.55118	1.55122	1.40827	1.41645	1.40307	1.17321	1.17626	1.15664	1.13163	1.1252	1.14266	1.15405	1.14784	1.14547	1.1706	1.15695	1.15424	1.4622	1.49433	1.49523
	6.4	1.46417	1.45879	1.49226	1.44052	1.4082	1.40554	1.17894	1.17767	1.17741	1.51122	1.55003	1.55029	1.4076	1.41484	1.40113	1.16048	1.1618	1.16306	1.13625	1.12394	1.13817	1.16921	1.1449	1.13604	1.17672	1.15767	1.15511	1.46003	1.49237	1.49345
	6.8	1.46326	1.4554	1.49012	1.4366	1.407	1.40316	1.17377	1.1763	1.17607	1.50873	1.54786	1.54769	1.404	1.41105	1.40085	1.17312	1.16394	1.16367	1.1312	1.11838	1.13765	1.15674	1.14553	1.13258	1.17359	1.15124	1.15037	1.45824	1.49122	1.49248
	7.2	1.46149	1.45367	1.48768	1.43404	1.40293	1.39935	1.17201	1.17266	1.16596	1.50367	1.54542	1.5455	1.40274	1.40834	1.39666	1.16398	1.15758	1.15269	1.12371	1.11665	1.13115	1.15592	1.14095	1.13191	1.17223	1.15075	1.15155	1.45734	1.48903	1.49122
	7.6	1.46032	1.45121	1.48695	1.43104	1.40035	1.39794	1.16549	1.16767	1.16633	1.50218	1.54328	1.54318	1.39915	1.40481	1.39536	1.17528	1.16356	1.1516	1.12217	1.11633	1.13427	1.15088	1.14912	1.14046	1.16528	1.1473	1.15338	1.45606	1.4875	1.48985
	8	1.45762	1.45023	1.48478	1.4285	1.398	1.3948	1.1624	1.16147	1.16058	1.50183	1.54151	1.54144	1.39675	1.40359	1.39272	1.15969	1.15649	1.14299	1.12498	1.11459	1.12598	1.15358	1.13508	1.14073	1.16359	1.15135	1.14669	1.45436	1.48614	1.48811
	8.4	1.45548	1.44851	1.4835	1.42617	1.39505	1.39248	1.16157	1.15983	1.15588	1.49663	1.53962	1.53922	1.39291	1.39935	1.38865	1.15773	1.15709	1.14722	1.11993	1.11077	1.12593	1.14296	1.12752	1.12909	1.16127	1.15025	1.14543	1.45373	1.4848	1.48694
	8.8	1.4545	1.4462	1.48265	1.4235	1.39251	1.39031	1.15427	1.1568	1.15242	1.49647	1.53776	1.53719	1.38992	1.39921	1.38666	1.15214	1.14984	1.14047	1.11889	1.11077	1.12641	1.13931	1.12859	1.12636	1.15837	1.14259	1.14634	1.4521	1.48331	1.48548
	9.2	1.45214	1.44609	1.48067	1.42175	1.3893	1.38772	1.15491	1.15255	1.15113	1.49365	1.5355	1.53577	1.38908	1.3985	1.38461	1.15092	1.15303	1.14496	1.11541	1.10908	1.12309	1.1424	1.11791	1.12743	1.15978	1.14033	1.14487	1.45114	1.48181	1.48468
	9.6	1.45184	1.44347	1.47972	1.41919	1.38784	1.38579	1.15139	1.14862	1.14716	1.49302	1.53378	1.53409	1.38783	1.39502	1.38388	1.13909	1.14553	1.14378	1.12039	1.10786	1.12355	1.13092	1.13241	1.12966	1.16023	1.14072	1.13842	1.44964	1.48092	1.48349
	10	1.45062	1.44174	1.47803	1.41826	1.38567	1.3847	1.14778	1.14444	1.14532	1.49151	1.53187	1.53227	1.38596	1.39267	1.38215	1.14123	1.14892	1.13302	1.11509	1.10336	1.12184	1.14163	1.13026	1.1192	1.15726	1.13907	1.13484	1.4488	1.47952	1.48265
	10.4	1.44868	1.44133	1.47659	1.41636	1.38446	1.38274	1.14553	1.1439	1.14334	1.48832	1.52991	1.53044	1.38226	1.3905	1.38016	1.14063	1.14276	1.13526	1.11129	1.10409	1.12072	1.14263	1.12862	1.11568	1.15325	1.13807	1.13802	1.44797	1.47908	1.48129
	10.8	1.44725	1.43996	1.4765	1.41463	1.38274	1.38067	1.14032	1.14271	1.13825	1.48378	1.5285	1.52874	1.38178	1.38862	1.37718	1.13993	1.13304	1.13644	1.11645	1.10592	1.1225	1.13565	1.12293	1.12191	1.1555	1.12919	1.13042	1.4463	1.47785	1.48056
	11.2	1.44637	1.43795	1.47505	1.41302	1.38149	1.38045	1.1398	1.13931	1.1362	1.48658	1.52618	1.52692	1.3836	1.38701	1.37664	1.13788	1.13764	1.12674	1.11227	1.09963	1.1168	1.1418	1.12188	1.11401	1.15535	1.13408	1.13167	1.44555	1.47625	1.47909
	11.6	1.44518	1.43708	1.47433	1.41113	1.37927	1.37831	1.13769	1.13732	1.13473	1.48096	1.52494	1.52522	1.38058	1.3865	1.37513	1.14241	1.13391	1.13013	1.10881	1.10399	1.12195	1.13782	1.11958	1.11209	1.15056	1.13829	1.13459	1.44429	1.47525	1.47789
	12	1.4445	1.43609	1.47293	1.40931	1.37645	1.37687	1.13611	1.13445	1.13477	1.47986	1.52355	1.5236	1.37811	1.38316	1.37374	1.13198	1.13028	1.12627	1.10988	1.1075	1.11901	1.13072	1.12282	1.1226	1.14913	1.13479	1.13425	1.44368	1.47401	1.47723
	12.4	1.4429	1.43547	1.47282	1.4089	1.37545	1.37535	1.13383	1.13223	1.1315	1.48164	1.52155	1.52248	1.37683	1.38399	1.37376	1.13622	1.13141	1.12896	1.10567	1.10175	1.11144	1.1314	1.13206	1.11203	1.14752	1.12764	1.13114	1.44319	1.4736	1.47674
	12.8	1.44196	1.43513	1.47201	1.40724	1.37505	1.37384	1.13254	1.13373	1.12928	1.47744	1.5201	1.52081	1.3754	1.38384	1.37193	1.13562	1.13208	1.12096	1.11268	1.1017	1.11581	1.13986	1.11548	1.10522	1.15223	1.12968	1.12997	1.44182	1.47292	1.47482
	13.6	1.44016	1.43237	1.46948	1.40479	1.37174	1.3718	1.12809	1.12598	1.12684	1.47424	1.51681	1.51784	1.37375	1.37996	1.36903	1.13031	1.13044	1.11867	1.10439	1.09791	1.11528	1.13456	1.11476	1.12268	1.14843	1.13263	1.12701	1.43967	1.47054	1.47365
	14.4	1.43832	1.43035	1.46816	1.40161	1.37001	1.36986	1.12525	1.12266	1.12114	1.47	1.51371	1.51431	1.37235	1.37927	1.36743	1.12514	1.12614	1.11574	1.10946	1.09309	1.11298	1.13248	1.10985	1.11607	1.15005	1.12525	1.1303	1.43803	1.46861	1.47163
	15.2	1.43692	1.42966	1.46622	1.40049	1.36789	1.36655	1.12309	1.1192	1.11973	1.46751	1.51087	1.51175	1.37131	1.37637	1.36521	1.12731	1.12133	1.12348	1.10755	1.09642	1.11319	1.13135	1.11475	1.10897	1.14464	1.13013	1.12845	1.43679	1.467	1.47053
	16	1.43543	1.42701	1.46478	1.39773	1.36601	1.3658	1.11988	1.11839	1.11755	1.46519	1.50831	1.50881	1.36965	1.37479	1.36308	1.12197	1.1239	1.11407	1.10503	1.09406	1.10771	1.12852	1.11816	1.1113	1.14852	1.1291	1.12684	1.43515	1.46564	1.46927
	16.8	1.43411	1.42633	1.46337	1.39553	1.36322	1.36383	1.11673	1.11664	1.11485	1.46348	1.50534	1.50606	1.3683	1.37308	1.36312	1.12047	1.12153	1.11066	1.10225	1.09475	1.10781	1.12882	1.10414	1.11008	1.14128	1.129	1.12513	1.43338	1.46365	1.46728
	17.6	1.4326	1.42481	1.4624	1.39445	1.36142	1.36091	1.11433	1.11154	1.1112	1.46062	1.50263	1.50305	1.36635	1.37238	1.3614	1.11867	1.11855	1.11609	1.09875	1.09547	1.10732	1.12354	1.11015	1.121	1.14238	1.12709	1.12411	1.43171	1.46246	1.46604
	18.4	1.43072	1.42388	1.46093	1.39284	1.3599	1.36006	1.11296	1.11165	1.10892	1.45794	1.49971	1.50074	1.36583	1.37123	1.35968	1.12539	1.11801	1.10748	1.10148	1.08848	1.10837	1.12847	1.10858	1.10384	1.14239	1.12435	1.12151	1.43035	1.46101	1.46422
	19.2	1.42954	1.42239	1.46018	1.39069	1.35717	1.35789	1.11017	1.1112	1.10852	1.45625	1.49752	1.49803	1.36319	1.36957	1.35908	1.11447	1.11984	1.11034	1.09742	1.08962	1.10753	1.12732	1.10683	1.10868	1.14174	1.12188	1.12355	1.4296	1.46002	1.46298
	20	1.42873	1.4211	1.45847	1.38998	1.35647	1.35649	1.10817	1.10685	1.10339	1.45327	1.49448	1.4951	1.36252	1.36762	1.35824	1.11581	1.12053	1.10954	1.0971	1.08835	1.10432	1.12028	1.10982	1.10487	1.13768	1.11893	1.12542	1.42827	1.45823	1.46182
	20.8	1.42716	1.42006	1.45735	1.38785	1.35441	1.35468	1.10682	1.10482	1.10433	1.44988	1.4916	1.49259	1.36059	1.36754	1.3565	1.11223	1.11245	1.10971	1.09645	1.08967	1.10657	1.12519	1.11171	1.10524	1.14218	1.12048	1.12379	1.42642	1.4565	1.46073
	21.6	1.42674	1.41795	1.45619	1.38661	1.35271	1.35414	1.10424	1.10433	1.09969	1.44457	1.48931	1.49025	1.36127	1.36698	1.35538	1.10769	1.10967	1.1032	1.09642	1.08641	1.10451	1.12269	1.10924	1.09825	1.13891	1.12161	1.11998	1.42548	1.45547	1.4594
	22.4	1.42467	1.4176	1.45584	1.38409	1.35104	1.35215	1.10354	1.09948	1.09891	1.44405	1.48687	1.4877	1.35946	1.36564	1.35339	1.1061	1.11017	1.10408	1.09386	1.08608	1.1007	1.12517	1.10907	1.0996	1.13885	1.12152	1.12008	1.42474	1.45412	1.45834
	23.2	1.42317	1.41631	1.45424	1.38368	1.35101	1.35035	1.10156	1.09849	1.09843	1.44157	1.48432	1.48514	1.35811	1.36334	1.35449	1.11182	1.11114	1.10713	1.10276	1.08837	1.10578	1.11966	1.10967	1.10239	1.1363	1.12021	1.11844	1.42292	1.45293	1.45713
	24	1.42252	1.41537	1.45312	1.38292	1.34878	1.34893	1.0981	1.0985	1.09706	1.44039	1.48177	1.48262	1.35805	1.36285	1.35168	1.10322	1.10886	1.10095	1.09275	1.08772	1.10396	1.12367	1.10333	1.1045	1.13543	1.11719	1.1182	1.42178	1.4512	1.45557
	24.8	1.42132	1.41404	1.45193	1.38097	1.34752	1.34817	1.09896	1.0965	1.09575	1.43971	1.47956	1.48008	1.35697	1.36144	1.35095	1.10987	1.10121	1.1028	1.09522	1.08522	1.10367	1.11839	1.10822	1.09844	1.13458	1.11532	1.11996	1.42016	1.45	1.45464
	25.6	1.42077	1.41326	1.45168	1.37989	1.34563	1.34705	1.09768	1.09438	1.0935	1.43539	1.47678	1.47787	1.35432	1.36202	1.35111	1.10958	1.1038	1.09923	1.0934	1.08512	1.10303	1.11905	1.10746	1.10371	1.13382	1.12123	1.11748	1.41965	1.44898	1.45349
	27.2	1.41837	1.4108	1.44943	1.37702	1.34343	1.34459	1.09406	1.09211	1.09015	1.42956	1.47203	1.47308	1.35319	1.35934	1.34879	1.09936	1.10395	1.09693	1.09487	1.08489	1.10025	1.11733	1.10203	1.1008	1.13489	1.11599	1.11875	1.4172	1.44666	1.451
	28.8	1.41665	1.40911	1.44744	1.37424	1.34115	1.34238	1.09079	1.08822	1.08782	1.42568	1.46762	1.46829	1.35298	1.35776	1.34703	1.10151	1.1014	1.08982	1.0901	1.08253	1.10037	1.11689	1.10141	1.10003	1.13306	1.11399	1.11793	1.41476	1.44424	1.44893
	30.4	1.41438	1.40715	1.44568	1.37232	1.3387	1.33962	1.08916	1.08554	1.08491	1.42158	1.46291	1.46382	1.34978	1.35532	1.34594	1.09465	1.09595	1.08989	1.08959	1.08116	1.09924	1.11077	1.10273	1.09158	1.13282	1.11359	1.11549	1.41271	1.44201	1.44663
	32	1.41247	1.40509	1.44381	1.36983	1.33675	1.33808	1.08683	1.0844	1.08098	1.41793	1.45827	1.45939	1.34956	1.35552	1.34407	1.09371	1.09747	1.087	1.08984	1.07986	1.09689	1.11659	1.1024	1.09315	1.13056	1.11232	1.11634	1.41083	1.43989	1.44481
	33.6	1.41056	1.4032	1.44214	1.36816	1.33432	1.33627	1.0856	1.08041	1.07972	1.41162	1.45373	1.45467	1.348	1.35242	1.34247	1.08918	1.09001	1.08695	1.08748	1.08005	1.0968	1.1118	1.10073	1.09649	1.12999	1.11174	1.11351	1.40849	1.43761	1.44265
	35.2	1.40867	1.40125	1.44061	1.36629	1.33206	1.33326	1.08184	1.07846	1.07875	1.40877	1.4495	1.45031	1.34681	1.35162	1.34057	1.0877	1.09436	1.08446	1.08771	1.07748	1.09718	1.11202	1.09755	1.09392	1.12744	1.11305	1.11145	1.40655	1.43595	1.44089
	36.8	1.40667	1.39929	1.43862	1.36286	1.32931	1.33205	1.07963	1.07655	1.07548	1.40371	1.44489	1.44588	1.3451	1.34988	1.33938	1.09007	1.08981	1.08924	1.08731	1.07984	1.09552	1.10656	1.0938	1.09531	1.12843	1.1117	1.11547	1.40475	1.43335	1.43887
	38.4	1.40541	1.39762	1.43695	1.36131	1.32721	1.3298	1.07741	1.07497	1.07441	1.39927	1.44083	1.44162	1.34366	1.34858	1.33854	1.08624	1.08632	1.08244	1.08709	1.07836	1.09375	1.1106	1.09567	1.09071	1.12836	1.11138	1.11196	1.40276	1.4314	1.4369
	40	1.40347	1.39613	1.43581	1.35965	1.32537	1.32832	1.07538	1.07233	1.07106	1.39652	1.43648	1.43732	1.34231	1.34763	1.33672	1.08431	1.08672	1.08028	1.08591	1.07661	1.09249	1.10836	1.09201	1.09465	1.12957	1.10861	1.10751	1.40095	1.42922	1.43488
	41.6	1.40218	1.39486	1.43409	1.35802	1.32307	1.32596	1.07453	1.07136	1.06911	1.39142	1.43229	1.43321	1.34138	1.34663	1.33651	1.08267	1.08736	1.07527	1.08353	1.07435	1.09297	1.10812	1.0971	1.08974	1.12847	1.10843	1.10961	1.39914	1.42751	1.43338
	43.2	1.4004	1.39288	1.43241	1.35576	1.32184	1.32421	1.07191	1.06898	1.06786	1.38806	1.4282	1.42901	1.33898	1.34516	1.33362	1.08229	1.0797	1.07925	1.08192	1.07461	1.09298	1.10606	1.09198	1.08761	1.12534	1.10687	1.10902	1.39707	1.42572	1.4315
	44.8	1.39876	1.39124	1.43082	1.35391	1.31931	1.32321	1.07013	1.06654	1.06646	1.38373	1.42397	1.42511	1.3391	1.34434	1.33227	1.07885	1.08336	1.07263	1.08227	1.07494	1.09169	1.10639	1.09883	1.08249	1.12838	1.10774	1.10838	1.39549	1.42383	1.42977
	46.4	1.39646	1.38944	1.42911	1.35212	1.31768	1.32093	1.06893	1.06499	1.06414	1.38004	1.42013	1.42085	1.33689	1.34114	1.33167	1.07876	1.0815	1.07873	1.08193	1.07349	1.09195	1.10443	1.09532	1.09046	1.12173	1.10471	1.10848	1.39404	1.42203	1.42816
	48	1.39566	1.38818	1.42809	1.34984	1.3159	1.31987	1.06692	1.06318	1.06279	1.37617	1.41607	1.41714	1.33521	1.34079	1.32994	1.07461	1.07558	1.07574	1.0807	1.07256	1.09209	1.1023	1.08717	1.08957	1.12129	1.10291	1.10508	1.39212	1.42049	1.42604
	49.6	1.39378	1.38631	1.42648	1.34847	1.31385	1.31793	1.0654	1.06218	1.06061	1.37146	1.41208	1.41327	1.33509	1.33942	1.32811	1.07363	1.08044	1.06882	1.08144	1.07462	1.08804	1.10448	1.09292	1.08586	1.1197	1.10551	1.10774	1.39071	1.41842	1.42463
	51.2	1.39268	1.38527	1.425	1.3468	1.31197	1.31567	1.06319	1.06003	1.05879	1.36995	1.40825	1.40946	1.33346	1.33811	1.32693	1.08041	1.08009	1.07036	1.07921	1.07352	1.08991	1.10232	1.08675	1.08738	1.12084	1.10165	1.10372	1.38917	1.41689	1.42325
	54.4	1.38951	1.38228	1.42201	1.34396	1.30899	1.31234	1.06048	1.05815	1.05614	1.36225	1.40075	1.40179	1.33065	1.33535	1.32476	1.06959	1.07154	1.06556	1.07686	1.0689	1.08718	1.10065	1.08779	1.08073	1.11791	1.10201	1.10297	1.38607	1.41344	1.42009
	57.6	1.3864	1.37906	1.41937	1.34082	1.30594	1.30938	1.05788	1.05514	1.05463	1.35427	1.39346	1.39454	1.328	1.33348	1.32235	1.06792	1.06897	1.06418	1.07579	1.0693	1.08552	1.09774	1.0899	1.08333	1.11578	1.10077	1.10397	1.38297	1.41056	1.41714
	60.8	1.38384	1.37639	1.41656	1.33772	1.3029	1.30641	1.05511	1.05333	1.05159	1.34792	1.38635	1.38743	1.32646	1.33036	1.32078	1.06368	1.06762	1.05812	1.07485	1.0685	1.08614	1.0954	1.08608	1.08073	1.11619	1.09906	1.10199	1.38015	1.40746	1.41444
	64	1.3811	1.37372	1.41429	1.33463	1.29996	1.30359	1.05391	1.05051	1.04881	1.34004	1.37936	1.38056	1.32393	1.32862	1.31854	1.06704	1.06461	1.05742	1.07603	1.06728	1.08311	1.09651	1.08578	1.07882	1.1149	1.09713	1.10032	1.37757	1.40472	1.41162
	67.2	1.3784	1.37121	1.41144	1.33204	1.29678	1.30068	1.05177	1.04887	1.04723	1.33525	1.3726	1.37374	1.32248	1.32612	1.31515	1.06073	1.06428	1.05465	1.07098	1.06605	1.08206	1.09111	1.08476	1.07911	1.11223	1.09247	1.09902	1.37487	1.40178	1.40899
	70.4	1.37551	1.36847	1.40915	1.32899	1.29426	1.2981	1.04985	1.04661	1.04521	1.32882	1.36595	1.36721	1.32	1.32411	1.31373	1.06036	1.06274	1.05371	1.07095	1.06399	1.07895	1.09367	1.08278	1.07795	1.11071	1.09418	1.09721	1.37235	1.39899	1.40638
	73.6	1.37317	1.36586	1.4068	1.32618	1.29092	1.296	1.04834	1.04529	1.04338	1.32146	1.35946	1.36082	1.31752	1.32222	1.3114	1.0561	1.05975	1.05422	1.06946	1.06128	1.07927	1.09172	1.08248	1.07864	1.10846	1.09254	1.09561	1.36987	1.3965	1.40402
	76.8	1.37069	1.36325	1.40452	1.32381	1.28876	1.29334	1.04698	1.04327	1.04177	1.31564	1.35325	1.35459	1.3154	1.32023	1.30933	1.05757	1.05839	1.05414	1.06751	1.06156	1.07975	1.08892	1.07867	1.0712	1.10663	1.09109	1.09406	1.36757	1.39373	1.40152
	80	1.36823	1.36112	1.40209	1.32167	1.2862	1.29098	1.04513	1.04163	1.0406	1.31023	1.34716	1.34836	1.31428	1.31766	1.30694	1.05609	1.0525	1.05365	1.06784	1.05984	1.07713	1.09109	1.07863	1.07546	1.10703	1.09051	1.09235	1.36501	1.39139	1.39924
	83.2	1.36608	1.35882	1.39986	1.31902	1.28358	1.2885	1.043	1.04017	1.03931	1.30478	1.34121	1.3425	1.31175	1.31587	1.30491	1.053	1.05325	1.04639	1.06525	1.0584	1.07732	1.08727	1.07885	1.07109	1.10451	1.08906	1.09157	1.36295	1.38921	1.39689
	86.4	1.36362	1.35685	1.39751	1.31642	1.28102	1.28618	1.04206	1.0395	1.0372	1.29929	1.3354	1.33669	1.30962	1.31259	1.30285	1.05121	1.05289	1.04588	1.06384	1.05839	1.07609	1.08609	1.07474	1.07332	1.10493	1.08636	1.09182	1.36109	1.3869	1.39482
	89.6	1.36111	1.35429	1.39557	1.31405	1.27895	1.28353	1.04052	1.03685	1.03649	1.29372	1.32951	1.33092	1.30786	1.31139	1.30152	1.05021	1.05251	1.04731	1.06533	1.05822	1.07511	1.08663	1.072	1.06951	1.10182	1.08617	1.08936	1.35887	1.38476	1.39294
	92.8	1.35901	1.35214	1.39334	1.31207	1.27634	1.28107	1.03918	1.03548	1.03499	1.28784	1.32412	1.32546	1.30604	1.30978	1.29916	1.04899	1.05042	1.04455	1.06269	1.05666	1.07323	1.08454	1.0726	1.06674	1.10156	1.08512	1.08994	1.35715	1.38275	1.39098
	96	1.35664	1.35015	1.39153	1.30967	1.27471	1.27957	1.03756	1.03448	1.03431	1.28376	1.31855	1.32038	1.30406	1.3078	1.29745	1.04654	1.04545	1.04368	1.06016	1.05596	1.07161	1.08595	1.07333	1.0656	1.09878	1.08478	1.08727	1.35498	1.3806	1.38907
	99.2	1.35462	1.3482	1.3892	1.30787	1.27233	1.2777	1.03736	1.03366	1.03209	1.27825	1.31311	1.3149	1.30175	1.3058	1.29516	1.04492	1.04819	1.04331	1.06123	1.05525	1.0698	1.08137	1.07294	1.06964	1.09816	1.0824	1.08613	1.35321	1.37873	1.38707
	102.4	1.35233	1.34601	1.38731	1.30499	1.27058	1.27512	1.03631	1.03283	1.03181	1.27403	1.30791	1.3097	1.2997	1.30391	1.29354	1.04465	1.04536	1.04155	1.06273	1.05474	1.07072	1.08395	1.07108	1.07347	1.09789	1.08062	1.08725	1.3514	1.37689	1.38526
	108.8	1.34828	1.34194	1.38314	1.30141	1.26609	1.27132	1.03464	1.03159	1.03008	1.26311	1.29788	1.29974	1.29659	1.3006	1.28975	1.04122	1.04461	1.04228	1.05933	1.05093	1.06726	1.08136	1.07021	1.06667	1.0951	1.08145	1.08397	1.34806	1.37336	1.3819
	115.2	1.34442	1.3383	1.37941	1.29757	1.26202	1.26733	1.03297	1.02995	1.02817	1.25444	1.28839	1.29023	1.29277	1.29666	1.28663	1.04215	1.04272	1.03819	1.0568	1.04929	1.06717	1.07924	1.06728	1.06217	1.09313	1.07766	1.08114	1.34498	1.36966	1.37852
	121.6	1.3407	1.33444	1.37552	1.29382	1.25832	1.26352	1.03104	1.02811	1.02691	1.24589	1.27916	1.28108	1.28944	1.29342	1.28291	1.03874	1.04049	1.03799	1.05587	1.04877	1.06513	1.07688	1.06743	1.06161	1.09084	1.07502	1.0791	1.34173	1.36644	1.37557
	128	1.33681	1.33093	1.372	1.28989	1.25493	1.2602	1.02938	1.02583	1.0255	1.23775	1.27042	1.27243	1.28602	1.29056	1.27938	1.03636	1.03725	1.03436	1.05429	1.04881	1.06408	1.07548	1.06701	1.05978	1.09044	1.07404	1.07859	1.33896	1.36351	1.37253
	134.4	1.33319	1.32734	1.36832	1.28628	1.2515	1.2564	1.02747	1.02474	1.02422	1.22998	1.26207	1.26426	1.28261	1.28708	1.27655	1.03332	1.0372	1.03339	1.05194	1.0449	1.06288	1.07489	1.06404	1.06156	1.08852	1.07179	1.07615	1.33597	1.3606	1.36986
	140.8	1.32953	1.32385	1.36493	1.28329	1.24768	1.25344	1.02664	1.0238	1.0226	1.22302	1.25399	1.25629	1.2797	1.28384	1.27335	1.03403	1.03659	1.03168	1.05101	1.04477	1.06217	1.07229	1.06462	1.06044	1.08631	1.06993	1.07499	1.33343	1.35776	1.3671
	147.2	1.32609	1.32035	1.36168	1.27958	1.2445	1.2502	1.02552	1.02226	1.02159	1.21559	1.24624	1.24849	1.2765	1.281	1.27053	1.03057	1.03393	1.03076	1.04933	1.04175	1.05925	1.07156	1.06095	1.05404	1.08333	1.06831	1.07309	1.33047	1.35524	1.3643
	153.6	1.32258	1.31725	1.35833	1.27645	1.24073	1.24709	1.02477	1.02196	1.02065	1.20792	1.23895	1.24126	1.27351	1.27843	1.26689	1.02997	1.03503	1.0309	1.04813	1.04066	1.05915	1.07058	1.06019	1.05535	1.08213	1.06788	1.07131	1.3282	1.35248	1.36185
	160	1.31921	1.31397	1.3552	1.27335	1.23803	1.24409	1.02334	1.02084	1.02004	1.2016	1.2319	1.23414	1.27025	1.27496	1.26429	1.02881	1.03311	1.02898	1.04656	1.04092	1.05769	1.07015	1.05947	1.05405	1.08036	1.0665	1.07108	1.32594	1.34996	1.35964
	166.4	1.31593	1.31107	1.35193	1.27022	1.23528	1.24098	1.0227	1.02048	1.01937	1.19599	1.22505	1.22745	1.26752	1.27195	1.26139	1.02839	1.03123	1.0281	1.04617	1.03993	1.056	1.06778	1.05927	1.05505	1.07979	1.06459	1.06932	1.32363	1.34745	1.35731
	172.8	1.3125	1.30836	1.34892	1.26715	1.23221	1.23821	1.0219	1.01848	1.01893	1.18919	1.21832	1.2209	1.26427	1.26891	1.25831	1.02618	1.02875	1.02607	1.04378	1.03854	1.05582	1.06753	1.05837	1.05449	1.07672	1.0627	1.06724	1.32154	1.34526	1.35522
	179.2	1.30944	1.30499	1.34559	1.26463	1.22936	1.23506	1.02035	1.0183	1.01784	1.18337	1.2118	1.21471	1.26149	1.26667	1.2551	1.02856	1.02931	1.02586	1.04308	1.03779	1.05478	1.06761	1.0599	1.0505	1.0766	1.06306	1.06601	1.31929	1.34287	1.35293
	185.6	1.30668	1.30212	1.3426	1.26118	1.22687	1.23282	1.02012	1.01749	1.01747	1.17769	1.20571	1.2087	1.25889	1.26319	1.25243	1.02567	1.02875	1.0252	1.04247	1.03713	1.05291	1.06408	1.0561	1.05401	1.07446	1.05962	1.06447	1.31736	1.34094	1.35095
	192	1.30339	1.29912	1.33975	1.25864	1.22421	1.22962	1.01984	1.01661	1.01632	1.17249	1.19979	1.20291	1.25606	1.26102	1.24967	1.02697	1.02798	1.02371	1.04134	1.03504	1.05174	1.06537	1.05688	1.05006	1.07279	1.05947	1.06386	1.3153	1.33886	1.34872
	198.4	1.30017	1.296	1.33697	1.25581	1.22113	1.22727	1.01865	1.01609	1.01623	1.16643	1.194	1.19724	1.25324	1.25851	1.24708	1.02358	1.02815	1.02398	1.0408	1.03521	1.05259	1.06423	1.05471	1.05082	1.07128	1.05764	1.06202	1.31361	1.33682	1.34668
	204.8	1.29748	1.29336	1.33409	1.25284	1.21834	1.22433	1.01773	1.01522	1.01494	1.16248	1.18856	1.19191	1.2505	1.25535	1.24475	1.026	1.02616	1.02097	1.0401	1.03401	1.05003	1.06471	1.05606	1.04786	1.07095	1.056	1.06199	1.31164	1.33477	1.34491
	217.6	1.29173	1.28795	1.32842	1.24794	1.2132	1.21927	1.01719	1.01431	1.01415	1.15279	1.17809	1.18173	1.24527	1.25021	1.23921	1.02324	1.02598	1.02127	1.03755	1.03239	1.0495	1.0623	1.05337	1.04685	1.06827	1.05352	1.05809	1.30823	1.33083	1.34111
	230.4	1.28632	1.28276	1.32303	1.24257	1.20828	1.21456	1.01599	1.01359	1.0136	1.14384	1.16833	1.17215	1.24024	1.24482	1.23457	1.02125	1.02472	1.02183	1.03479	1.03124	1.04739	1.06125	1.053	1.04705	1.06553	1.05134	1.0567	1.30482	1.32743	1.33765
	243.2	1.28086	1.27812	1.31774	1.23773	1.20364	1.20997	1.01477	1.01268	1.0121	1.13586	1.15926	1.16329	1.23582	1.24042	1.22984	1.02067	1.02256	1.01881	1.03341	1.02868	1.04492	1.05944	1.05195	1.04625	1.06183	1.05002	1.05505	1.30187	1.32424	1.33438
	256	1.27587	1.27281	1.31241	1.2332	1.19888	1.20557	1.01424	1.01179	1.01129	1.12809	1.1508	1.15493	1.23119	1.23561	1.22485	1.01915	1.02128	1.01949	1.03143	1.02713	1.04405	1.05839	1.05059	1.0449	1.06093	1.04753	1.05331	1.29888	1.32101	1.33124
	268.8	1.27082	1.26781	1.3072	1.22832	1.19432	1.20115	1.01323	1.01107	1.01081	1.12147	1.14274	1.14711	1.22655	1.23121	1.22013	1.01896	1.02115	1.01804	1.03136	1.02609	1.04082	1.05651	1.04867	1.04343	1.05932	1.04526	1.05164	1.29598	1.31801	1.32826
	281.6	1.26606	1.26316	1.30212	1.22385	1.19029	1.19728	1.01218	1.0106	1.01009	1.11485	1.1351	1.13974	1.22195	1.22648	1.21531	1.017	1.01943	1.0183	1.03023	1.02539	1.04064	1.05659	1.04823	1.04192	1.05665	1.04451	1.04964	1.29327	1.31484	1.32524
	294.4	1.26117	1.2587	1.29718	1.21943	1.18618	1.19302	1.01122	1.00953	1.00973	1.10845	1.12822	1.13283	1.21745	1.22228	1.21119	1.01559	1.01845	1.01716	1.0288	1.02498	1.03898	1.05614	1.04826	1.04262	1.0544	1.04313	1.04822	1.29067	1.31181	1.32248
	307.2	1.25662	1.25436	1.29259	1.21537	1.18205	1.18887	1.01087	1.00963	1.00905	1.10288	1.1219	1.1263	1.21298	1.21822	1.20687	1.01708	1.01822	1.01641	1.02718	1.02356	1.03898	1.05602	1.04821	1.04164	1.05292	1.04111	1.0466	1.28814	1.30895	1.31975
	320	1.25207	1.24989	1.28797	1.21129	1.17852	1.18523	1.01029	1.0089	1.00815	1.09795	1.11576	1.12011	1.20884	1.21402	1.20263	1.01663	1.01924	1.01599	1.02704	1.02288	1.03684	1.05397	1.04593	1.04163	1.05125	1.03941	1.04475	1.28558	1.3062	1.31694
	332.8	1.24772	1.24561	1.28343	1.20755	1.1749	1.18128	1.00978	1.00861	1.00735	1.09292	1.11003	1.11438	1.20435	1.2101	1.19852	1.01559	1.01782	1.01531	1.02638	1.02071	1.03649	1.05328	1.04703	1.04121	1.04997	1.03867	1.04372	1.28303	1.30351	1.31442
	345.6	1.2433	1.24143	1.27914	1.20344	1.17139	1.17756	1.00919	1.00794	1.0074	1.08834	1.10473	1.10914	1.20107	1.20587	1.19468	1.01492	1.01677	1.01518	1.02466	1.02049	1.03501	1.05341	1.04613	1.03976	1.04925	1.03613	1.04298	1.28068	1.30084	1.31186
	358.4	1.23917	1.23744	1.27472	1.19974	1.16751	1.17415	1.00884	1.0076	1.00691	1.08393	1.0995	1.1041	1.1974	1.20187	1.19051	1.01518	1.017	1.0151	1.02463	1.0199	1.03424	1.05235	1.04509	1.04089	1.04597	1.03658	1.04082	1.27812	1.29835	1.30959
	371.2	1.23472	1.23338	1.27047	1.19607	1.16392	1.17024	1.00858	1.00705	1.00669	1.07994	1.09475	1.09928	1.19302	1.19811	1.18728	1.01471	1.01737	1.01372	1.02251	1.01875	1.03463	1.05118	1.04527	1.03941	1.04548	1.03339	1.04065	1.27597	1.29581	1.30708
	384	1.23064	1.22955	1.26608	1.19231	1.1605	1.16689	1.0081	1.00655	1.00645	1.07551	1.09028	1.09485	1.18916	1.19433	1.18313	1.01443	1.01617	1.01386	1.02122	1.01908	1.0328	1.05061	1.04549	1.03875	1.04435	1.03349	1.03883	1.2736	1.29318	1.30439
	396.8	1.22668	1.22568	1.26199	1.18912	1.15709	1.16369	1.00797	1.00635	1.00629	1.07211	1.08599	1.0908	1.18563	1.19097	1.17965	1.01452	1.01602	1.01224	1.02103	1.01756	1.03292	1.05005	1.04333	1.03839	1.0434	1.03106	1.03782	1.27146	1.29087	1.30177
	409.6	1.22287	1.2219	1.25801	1.18536	1.15395	1.16024	1.00705	1.00628	1.00609	1.06861	1.08206	1.08692	1.18206	1.18746	1.17572	1.0135	1.01503	1.01384	1.02121	1.01739	1.03107	1.05173	1.0437	1.04092	1.04164	1.03087	1.03705	1.26926	1.28845	1.29933
	435.2	1.21492	1.21473	1.2504	1.17884	1.14779	1.15399	1.0067	1.0059	1.0054	1.06227	1.07462	1.07974	1.17517	1.18063	1.16923	1.01313	1.01422	1.01263	1.01954	1.01506	1.02908	1.04825	1.04239	1.03725	1.03936	1.02918	1.03372	1.26507	1.28399	1.29478
	460.8	1.20785	1.20796	1.24291	1.17246	1.14214	1.148	1.00602	1.00507	1.00465	1.05638	1.06789	1.07319	1.16896	1.17424	1.16253	1.01232	1.01369	1.01189	1.01863	1.01458	1.02775	1.04693	1.042	1.03417	1.03699	1.02772	1.03217	1.26071	1.27957	1.29028
	486.4	1.2007	1.20134	1.23561	1.16617	1.13633	1.14218	1.00553	1.00451	1.00497	1.05117	1.06184	1.06728	1.162	1.16752	1.15648	1.0125	1.01383	1.01116	1.01832	1.01383	1.02641	1.0472	1.04074	1.03403	1.03576	1.0253	1.03071	1.25652	1.27499	1.2859
	512	1.19408	1.19513	1.22874	1.16071	1.13103	1.13689	1.00478	1.00449	1.00346	1.04676	1.05657	1.06176	1.15625	1.1618	1.1503	1.01193	1.01372	1.01157	1.01631	1.01232	1.0258	1.04511	1.04011	1.03304	1.03346	1.02379	1.02854	1.25262	1.27072	1.2815
	537.6	1.18767	1.18913	1.22196	1.15497	1.12579	1.13189	1.00477	1.00436	1.0035	1.04255	1.05173	1.05685	1.15029	1.15611	1.14461	1.01127	1.01337	1.01064	1.01582	1.01191	1.02517	1.0452	1.03972	1.03428	1.03192	1.02263	1.02717	1.24871	1.2665	1.27723
	563.2	1.18171	1.18326	1.21538	1.14967	1.12081	1.12697	1.00472	1.00377	1.00335	1.03846	1.04755	1.05229	1.14452	1.15036	1.13934	1.01095	1.01266	1.01025	1.01438	1.01021	1.0236	1.04473	1.03954	1.03447	1.03035	1.02073	1.02584	1.24482	1.26235	1.27311
	588.8	1.1759	1.17762	1.20912	1.14477	1.11607	1.1219	1.00425	1.00395	1.00289	1.03531	1.04377	1.04825	1.1394	1.14512	1.13416	1.01037	1.01269	1.00979	1.01272	1.01068	1.02269	1.04472	1.03722	1.03334	1.02882	1.0194	1.02404	1.24107	1.25836	1.26897
	614.4	1.17021	1.17237	1.20318	1.13965	1.11165	1.11718	1.00372	1.00366	1.00302	1.03181	1.04016	1.04464	1.13449	1.14009	1.12936	1.00849	1.01165	1.00812	1.01255	1.00964	1.02164	1.04186	1.03671	1.0328	1.02777	1.01846	1.02333	1.23721	1.25414	1.26502
	640	1.16495	1.16713	1.19762	1.13503	1.10737	1.11301	1.0037	1.0036	1.00282	1.02903	1.03694	1.04148	1.12982	1.13488	1.1246	1.00928	1.01071	1.00919	1.01186	1.00788	1.02106	1.04187	1.0381	1.03274	1.02704	1.01796	1.0218	1.23359	1.25014	1.26102
	665.6	1.15964	1.16218	1.19204	1.13027	1.10338	1.10889	1.00339	1.00326	1.00229	1.02681	1.03408	1.03871	1.12498	1.13059	1.12028	1.00834	1.00993	1.00911	1.01091	1.00781	1.01952	1.04152	1.0369	1.03223	1.02526	1.01652	1.02088	1.23001	1.24653	1.25721
	691.2	1.15473	1.15721	1.18666	1.12605	1.09952	1.10487	1.00317	1.00282	1.00203	1.02478	1.03152	1.03592	1.12067	1.12596	1.11559	1.00907	1.01101	1.00899	1.01073	1.00724	1.01883	1.04054	1.035	1.03188	1.0241	1.01508	1.02025	1.22645	1.24303	1.2534
	716.8	1.1497	1.15254	1.1816	1.12209	1.09583	1.10099	1.00327	1.00254	1.00202	1.02326	1.02885	1.03336	1.11634	1.12173	1.11118	1.00751	1.01121	1.00679	1.00989	1.00733	1.01902	1.03948	1.03578	1.03054	1.02319	1.01506	1.01916	1.22289	1.23935	1.24977
	742.4	1.14532	1.14799	1.17657	1.11797	1.09208	1.09705	1.00259	1.00228	1.0026	1.02198	1.02655	1.03109	1.11233	1.11754	1.10718	1.00782	1.01019	1.00833	1.00958	1.00731	1.01767	1.03836	1.03669	1.03072	1.02204	1.01306	1.0183	1.21952	1.2357	1.24611
	768	1.14088	1.14376	1.1719	1.11409	1.08856	1.09352	1.00275	1.00189	1.00221	1.0205	1.02454	1.02892	1.10826	1.11336	1.10338	1.00738	1.00977	1.00762	1.00878	1.00657	1.01674	1.03889	1.03436	1.03018	1.02163	1.01276	1.01744	1.21631	1.23223	1.24252
	793.6	1.1366	1.13942	1.16724	1.11059	1.08502	1.09036	1.00261	1.00166	1.00176	1.01951	1.02281	1.02708	1.10479	1.10974	1.09989	1.00612	1.00962	1.00734	1.00838	1.006	1.01615	1.03949	1.03348	1.02975	1.02047	1.01244	1.01701	1.21333	1.22877	1.23896
	819.2	1.13243	1.1354	1.16293	1.10701	1.0823	1.08691	1.00241	1.00174	1.00219	1.01781	1.02121	1.02561	1.10121	1.10639	1.09599	1.00687	1.00941	1.00771	1.00839	1.00555	1.01593	1.03756	1.03343	1.02951	1.01915	1.01151	1.01655	1.21016	1.22545	1.2354
	870.4	1.1244	1.12758	1.15403	1.10057	1.07644	1.08061	1.00234	1.00162	1.00163	1.01591	1.01864	1.02223	1.09444	1.09907	1.08898	1.00658	1.00851	1.00676	1.00756	1.00575	1.01467	1.03789	1.03374	1.02815	1.0177	1.01043	1.0146	1.20406	1.21885	1.22852
	921.6	1.11701	1.12039	1.14587	1.09416	1.07127	1.07466	1.00237	1.0017	1.00147	1.01391	1.01606	1.01914	1.08794	1.09302	1.08254	1.00682	1.00719	1.00658	1.00723	1.00497	1.01443	1.03655	1.03301	1.02804	1.01634	1.00934	1.01376	1.19829	1.21244	1.22186
	972.8	1.11005	1.11379	1.13828	1.08838	1.06574	1.06943	1.00173	1.00095	1.00131	1.01173	1.01378	1.01651	1.08201	1.08703	1.07692	1.00525	1.00788	1.0065	1.00626	1.0048	1.01277	1.03583	1.03246	1.02751	1.01505	1.00832	1.01279	1.19251	1.20616	1.21507
	1024	1.10372	1.10732	1.13092	1.08284	1.06102	1.06433	1.00152	1.00089	1.00144	1.00976	1.01203	1.01425	1.07678	1.08162	1.07169	1.00532	1.00811	1.00589	1.00569	1.00421	1.01257	1.0348	1.03124	1.02741	1.01385	1.00785	1.01171	1.18691	1.19983	1.20868
	1075.2	1.09778	1.10126	1.124	1.07765	1.05678	1.05988	1.00132	1.00111	1.00103	1.00819	1.0103	1.01211	1.07174	1.07655	1.06674	1.00556	1.00712	1.00564	1.00512	1.00404	1.01183	1.03376	1.03253	1.0267	1.0131	1.00708	1.01096	1.18123	1.19405	1.20267
	1126.4	1.09226	1.09587	1.11777	1.07288	1.05294	1.05573	1.00103	1.00088	1.00085	1.00695	1.0088	1.0103	1.067	1.07211	1.0621	1.00407	1.00612	1.00579	1.00475	1.00311	1.0113	1.03286	1.03015	1.02584	1.01243	1.00648	1.01005	1.17573	1.1884	1.19669
	1177.6	1.08737	1.09089	1.11189	1.06846	1.04893	1.05202	1.00097	1.00089	1.00088	1.00664	1.00752	1.00902	1.06282	1.06767	1.05798	1.00355	1.00631	1.00623	1.00414	1.00332	1.01068	1.03255	1.03029	1.02606	1.01106	1.00552	1.00986	1.17061	1.18312	1.19066
	1228.8	1.08259	1.08623	1.10648	1.0644	1.04581	1.04838	1.00136	1.00065	1.00083	1.00557	1.00611	1.00773	1.05897	1.06355	1.05417	1.00466	1.00638	1.00453	1.00395	1.00288	1.00993	1.03159	1.0307	1.02551	1.01072	1.0049	1.00886	1.16568	1.17767	1.18509
	1280	1.07813	1.0817	1.10137	1.06059	1.04276	1.04471	1.00125	1.00054	1.00082	1.00453	1.00503	1.00674	1.0552	1.05955	1.05035	1.0044	1.00654	1.00525	1.00389	1.00213	1.01006	1.03155	1.02986	1.02394	1.01018	1.00472	1.00812	1.16075	1.1725	1.17968
	1331.2	1.07394	1.07736	1.0966	1.05713	1.03944	1.04184	1.00152	1.00027	1.00093	1.00344	1.00441	1.00597	1.05161	1.05588	1.04674	1.00592	1.00584	1.00535	1.00309	1.00193	1.00962	1.03093	1.03002	1.02386	1.00944	1.00438	1.00811	1.15615	1.1671	1.17427
	1382.4	1.06973	1.07331	1.09221	1.05385	1.03699	1.03934	1.00118	1.00032	1.00056	1.00291	1.00366	1.00512	1.0487	1.05271	1.04402	1.00417	1.00623	1.00435	1.00302	1.00234	1.00873	1.03112	1.02962	1.02352	1.00964	1.00379	1.00739	1.15176	1.16221	1.16902
	1433.6	1.06556	1.06985	1.08775	1.05079	1.03449	1.03651	1.00102	1.00056	1.00054	1.00208	1.00296	1.00436	1.04569	1.04984	1.04114	1.00412	1.00552	1.00435	1.00302	1.00196	1.0091	1.0299	1.02772	1.02367	1.00901	1.00393	1.00658	1.14743	1.15774	1.1637
	1484.8	1.06203	1.06639	1.0837	1.04768	1.03247	1.03429	1.00049	1.00011	1.0009	1.00119	1.00243	1.00389	1.04323	1.04687	1.03872	1.00421	1.0055	1.00468	1.00338	1.00248	1.0091	1.02945	1.02816	1.02123	1.00847	1.00357	1.0072	1.1431	1.15319	1.15876
	1536	1.05859	1.06298	1.07998	1.04498	1.03028	1.0321	1.00063	1.00023	1.00068	1.00099	1.00171	1.00331	1.04058	1.04416	1.03631	1.00364	1.00531	1.00395	1.00332	1.00204	1.0087	1.02881	1.02882	1.02234	1.00771	1.00398	1.00655	1.13905	1.14859	1.15394
	1587.2	1.05543	1.05986	1.07652	1.04276	1.02838	1.03006	1.0006	1.00063	1.0007	1.00102	1.00121	1.0028	1.03836	1.04183	1.03416	1.00415	1.00523	1.00427	1.00255	1.00177	1.00803	1.02846	1.02899	1.02253	1.00752	1.00341	1.0059	1.135	1.1442	1.14895
	1638.4	1.05269	1.05705	1.07316	1.04034	1.027	1.02839	1.00042	1.00039	1.00048	1.00124	1.00102	1.00263	1.0359	1.03937	1.03223	1.00392	1.00501	1.00415	1.00222	1.00239	1.00737	1.02801	1.02697	1.0202	1.00751	1.00302	1.0062	1.13111	1.13993	1.14448
	1740.8	1.04776	1.05134	1.0673	1.03657	1.02387	1.02546	1.00067	1.00059	1.00035	1.00138	1.00064	1.0025	1.03215	1.03532	1.02894	1.00283	1.00451	1.00509	1.00237	1.00169	1.00708	1.02709	1.0265	1.0204	1.00679	1.00231	1.00536	1.12361	1.13184	1.13566
	1843.2	1.04357	1.04645	1.06182	1.0332	1.02133	1.02228	1.00065	1.00021	1.00048	1.00156	1.00039	1.00227	1.02897	1.03209	1.02568	1.00221	1.00482	1.00474	1.00219	1.00184	1.00693	1.02657	1.02595	1.01878	1.00635	1.00198	1.00474	1.11672	1.12437	1.12717
	1945.6	1.03959	1.04204	1.05693	1.0301	1.01908	1.01942	1.00034	1.0009	1.00046	1.00064	1.00037	1.00193	1.02618	1.02873	1.023	1.00229	1.00399	1.00369	1.00213	1.00163	1.00668	1.02559	1.02598	1.01906	1.0056	1.00237	1.00446	1.10994	1.11722	1.11932
	2048	1.03586	1.03843	1.0525	1.02701	1.01705	1.01692	1.00033	1.00061	1.00022	1.00106	0.999713	1.0025	1.0236	1.02578	1.02055	1.00174	1.00392	1.00408	1.00188	1.00122	1.00629	1.02549	1.02553	1.01819	1.00488	1.00243	1.00425	1.10355	1.11051	1.1117
	2150.4	1.03242	1.03527	1.0484	1.02445	1.01486	1.01488	1.00054	1.00019	1.00036	1.00173	0.999146	1.00309	1.02131	1.02304	1.01869	1.00183	1.00339	1.00337	1.0017	1.00088	1.00601	1.02441	1.02564	1.02066	1.00427	1.00173	1.0037	1.09767	1.10409	1.10485
	2252.8	1.02957	1.03232	1.04476	1.02207	1.01316	1.01361	1.00046	0.999815	1.00072	1.00128	0.998556	1.00329	1.0199	1.02118	1.01702	1.00154	1.00395	1.00305	1.00212	1.00103	1.0059	1.02337	1.02461	1.01894	1.00415	1.00142	1.00311	1.09207	1.09799	1.09862
	2355.2	1.02688	1.02941	1.04124	1.01967	1.01135	1.01192	1.00035	0.999996	1.00088	1.00006	0.998189	1.00252	1.01814	1.01923	1.01566	1.0021	1.00351	1.00242	1.00154	1.00066	1.00589	1.02352	1.02392	1.01889	1.00439	1.00101	1.003	1.08704	1.09273	1.09293
	2457.6	1.02441	1.02677	1.03802	1.01732	1.01023	1.01045	1.00033	0.999828	1.0005	0.99935	0.998453	1.00153	1.01651	1.01738	1.01444	1.0018	1.00249	1.00332	1.00175	1.00067	1.00579	1.0233	1.02392	1.01847	1.00367	1.00167	1.00343	1.08243	1.08776	1.08753
	2560	1.02219	1.02431	1.03506	1.0151	1.00911	1.00912	1.00058	0.999982	1.00031	0.999887	0.999743	1.00096	1.01485	1.01608	1.01306	1.00241	1.00251	1.00227	1.00129	1.00044	1.00572	1.02253	1.0233	1.01803	1.00383	1.00097	1.0033	1.07803	1.08301	1.08241
	2662.4	1.02066	1.02252	1.03296	1.01337	1.0081	1.00776	1.00072	0.999657	1.00065	1.00048	1.00015	1.00076	1.01381	1.01474	1.01216	1.00198	1.00253	1.003	1.00117	1.00107	1.00523	1.02212	1.02251	1.01756	1.00312	1.00096	1.00325	1.07391	1.07842	1.07752
	2764.8	1.01963	1.02066	1.03079	1.01202	1.00695	1.00695	1.00045	0.999802	1.00044	1.00053	1.00037	0.99967	1.0132	1.01325	1.01133	1.00172	1.00316	1.00193	1.00137	1.00041	1.00511	1.02174	1.02226	1.01727	1.00316	1.00135	1.0033	1.07017	1.07421	1.07296
	2867.2	1.01848	1.01903	1.02834	1.01077	1.00595	1.00595	1.00006	0.999886	1.00025	1.00077	1.00004	0.998577	1.01212	1.01261	1.0105	1.00167	1.00289	1.00234	1.00111	1.00065	1.00453	1.02096	1.02139	1.01766	1.00264	1.00163	1.00346	1.06629	1.07027	1.0687
	2969.6	1.01704	1.01738	1.02617	1.0095	1.00517	1.00549	1.00025	0.999766	1.00008	1.00085	0.999679	0.998304	1.01135	1.01223	1.00956	1.00091	1.00312	1.00244	1.00136	1.00057	1.00436	1.0213	1.02204	1.01768	1.00256	1.00113	1.00407	1.06285	1.06687	1.06441
	3072	1.01624	1.01582	1.02417	1.00832	1.00499	1.00508	1.00001	0.99981	1.00006	1.00078	0.999161	0.99898	1.01057	1.01162	1.0088	1.00118	1.00297	1.00273	1.00132	1.00099	1.00439	1.02106	1.02212	1.01681	1.00267	1.00088	1.00406	1.05982	1.0638	1.06047
	3174.4	1.01539	1.01445	1.02216	1.00739	1.00435	1.00458	1.00003	1.00009	0.999477	1.00068	0.998359	0.999401	1.01004	1.01096	1.00814	1.00213	1.00287	1.00321	1.00115	1.00076	1.00437	1.021	1.02192	1.01779	1.00302	1.00035	1.00305	1.05668	1.06073	1.05715
	3276.8	1.01435	1.0133	1.02043	1.00647	1.00414	1.00416	1.00016	1.0001	0.999563	1.00048	0.998334	0.999012	1.00923	1.01099	1.00711	1.00071	1.00304	1.00165	1.00106	1.00039	1.00396	1.02039	1.02109	1.01675	1.00314	1.00099	1.00327	1.05366	1.05787	1.05398
	3481.6	1.01279	1.0112	1.01703	1.00572	1.00389	1.00323	1.00044	1.0001	0.99959	1.00149	0.999177	0.999498	1.00748	1.00968	1.00646	1.0008	1.0028	1.00259	1.00105	1.00088	1.0042	1.01969	1.02147	1.01666	1.00315	1.00029	1.00271	1.04832	1.05292	1.04847
	3686.4	1.01126	1.00959	1.01477	1.00427	1.00361	1.0027	1.00025	0.999758	0.99969	1.00027	0.999749	0.999422	1.00592	1.00833	1.00577	1.00034	1.00275	1.00253	1.00069	1.00103	1.00423	1.01863	1.02124	1.01564	1.0028	1.00014	1.00249	1.04333	1.04843	1.04333
	3891.2	1.0105	1.00868	1.01346	1.00239	1.00314	1.00279	1.00018	0.999444	0.999736	1.00033	0.99926	0.999752	1.00458	1.00719	1.00564	1.00083	1.00221	1.00218	1.00057	1.00085	1.00381	1.01831	1.02047	1.01603	1.00282	1.00016	1.00223	1.03962	1.04453	1.03965
	4096	1.00966	1.0079	1.01242	1.00118	1.00219	1.0026	0.999814	0.999819	0.999686	1.00068	0.999781	0.999916	1.00377	1.00615	1.00492	1.00145	1.00258	1.00262	1.00129	1.00041	1.00324	1.01822	1.02053	1.01593	1.00246	1.00046	1.00221	1.03592	1.04096	1.03657
	4300.8	1.00921	1.00747	1.01176	1.00087	1.0017	1.00192	0.999879	1.00003	0.999856	1.00076	0.999851	1.00009	1.00299	1.00565	1.00396	1.00095	1.00282	1.0025	1.00108	1.00053	1.00369	1.0178	1.02087	1.01535	1.00247	1.00026	1.00239	1.03277	1.03809	1.03355
	4505.6	1.00893	1.00741	1.01169	1.00103	1.00157	1.00165	1.00007	0.999916	1.00011	1.00143	0.999274	1.00059	1.00246	1.00496	1.00321	1.00128	1.00224	1.00234	1.00086	1.00046	1.00331	1.01741	1.0207	1.01483	1.00227	0.99998	1.00241	1.03009	1.03554	1.03064
	4710.4	1.00882	1.00687	1.01119	1.00132	1.0018	1.00248	0.999906	1.00002	1.00035	1.00053	0.999957	1.0013	1.00156	1.00423	1.00292	1.00108	1.00227	1.00197	1.00073	1.00055	1.00327	1.01712	1.01995	1.01523	1.00156	0.999913	1.0023	1.02811	1.03261	1.02792
	4915.2	1.00877	1.00647	1.01109	1.00105	1.00213	1.00258	0.999985	1.00039	1.00017	0.998994	1.00125	1.00192	1.00123	1.00314	1.00292	1.00121	1.00245	1.0023	1.00045	1.00087	1.00311	1.01684	1.01978	1.01482	1.00194	0.999818	1.00229	1.02667	1.03016	1.02632
	5120	1.00848	1.00587	1.01034	1.00105	1.00212	1.00236	0.999698	1.00016	1.00019	1.00025	1.0012	1.0015	1.001	1.00304	1.00284	1.00152	1.00293	1.00169	1.0007	1.00075	1.00324	1.01623	1.01928	1.01466	1.00202	0.999938	1.00221	1.02544	1.02795	1.02534
	5324.8	1.00761	1.00503	1.00928	1.00076	1.00176	1.00193	1.00024	1.00003	1.00038	0.999943	1.00065	1.00063	1.00116	1.00324	1.00269	1.00163	1.00257	1.00125	1.00077	1.00047	1.00319	1.01552	1.01917	1.01445	1.0017	0.999497	1.00202	1.02422	1.02581	1.02436
	5529.6	1.00661	1.00446	1.00857	1.00022	1.00098	1.00238	0.999952	1.00004	1.00034	0.999983	0.998983	1.00036	1.00097	1.0031	1.00256	1.00137	1.00272	1.00169	1.0007	1.00052	1.0033	1.01611	1.0187	1.01432	1.00188	0.999915	1.00187	1.02322	1.0244	1.02309
	5734.4	1.00551	1.00406	1.00794	0.999623	1.00063	1.00262	0.999262	1.00001	1.00022	0.999751	0.998364	0.99973	1.00131	1.00305	1.00288	1.00161	1.00205	1.00222	1.00078	1.00032	1.00297	1.0155	1.01849	1.01458	1.00188	1.00045	1.00225	1.02225	1.02279	1.02232
	5939.2	1.00487	1.00374	1.00705	0.99919	1.00091	1.00215	1.00008	0.999987	1.00038	0.998379	0.998634	0.999655	1.00136	1.00295	1.00301	1.00111	1.00215	1.00199	1.00046	0.999957	1.00293	1.0157	1.01794	1.01371	1.00155	1.00002	1.0019	1.02124	1.02141	1.0219
	6144	1.00371	1.00399	1.00582	0.998713	1.0007	1.00174	0.999825	1.00016	1.00037	0.999424	0.998642	0.99981	1.00167	1.00287	1.00286	1.00124	1.00258	1.00148	1.00053	1.00022	1.00286	1.01576	1.01829	1.01346	1.00158	0.999976	1.00196	1.01987	1.02013	1.02134
	6348.8	1.00285	1.00424	1.00609	0.999142	1.00125	1.00158	0.999855	1.00038	1.00012	1.00057	0.999631	1.00038	1.00246	1.00322	1.00275	1.00141	1.00258	1.00208	1.0006	1.00023	1.00266	1.0159	1.01783	1.013	1.00153	1.00022	1.00202	1.01916	1.01911	1.02071
	6553.6	1.00203	1.00393	1.00679	1.00007	1.00114	1.00119	1.00033	1.00007	1.00005	1.00043	1.00028	1.00075	1.00206	1.00362	1.00254	1.00097	1.002	1.00192	1.00055	1.00047	1.00273	1.01579	1.01783	1.01301	1.0015	0.999813	1.00224	1.01875	1.0179	1.02002
	6963.2	1.0021	1.00389	1.00714	1.00091	0.999345	1.00137	1.00018	0.999984	0.999959	1.00022	0.999573	1.00075	1.00314	1.00234	1.0022	1.00147	1.00244	1.00112	1.0006	1.00031	1.00244	1.01492	1.0174	1.01229	1.0015	0.999874	1.0018	1.01707	1.01701	1.01889
	7372.8	1.00256	1.00364	1.00632	1.00193	0.99892	1.00237	1.0002	1.00011	0.999961	1.00163	0.999229	1.00025	1.00262	1.00153	1.00244	1.00186	1.00237	1.00107	1.00054	0.99995	1.00229	1.01468	1.0172	1.01277	1.00111	1.00017	1.00179	1.01568	1.01644	1.01799
	7782.4	1.00228	1.00284	1.00619	1.00228	0.99977	1.00162	1.00025	1.00006	0.999846	1.00066	0.998131	1.00051	1.00217	1.0016	1.00287	1.00161	1.00253	1.00171	1.00018	1.0002	1.00285	1.01415	1.01752	1.01162	1.00139	1.00028	1.00239	1.0145	1.01599	1.01738
	8192	1.00161	1.00161	1.00759	1.00304	1.00048	1.00076	1.00014	1.00005	1.00012	1.00003	0.998493	1.00065	1.00139	1.00199	1.00349	1.00091	1.0024	1.00153	1.00025	1.00025	1.00245	1.01398	1.01702	1.01112	1.00196	1.00029	1.00195	1.01401	1.01537	1.01732
	8601.6	1.00093	1.00096	1.00792	1.00253	1.00102	1.00018	1.00009	1.00025	0.999839	1.00112	0.998957	0.999691	1.00108	1.00216	1.00348	1.00057	1.00242	1.00111	1.00007	0.999894	1.00234	1.01386	1.01739	1.01093	1.00149	1.00081	1.00209	1.01357	1.015	1.01678
	9011.2	1.00051	1.00131	1.00757	1.0018	1.00017	1.0001	1.00004	1.00023	1.00014	0.999859	1.00086	0.999936	1.00143	1.0021	1.00232	1.00098	1.00198	1.00161	1.00009	1.00019	1.0025	1.01416	1.017	1.01083	1.00115	1.00058	1.00168	1.01359	1.01438	1.01631
	9420.8	1.00081	1.00113	1.00668	1.00135	0.998709	1.00026	0.999984	1.0001	1.00031	0.999165	1.00219	0.999289	1.00232	1.00151	1.00107	1.0003	1.00225	1.00124	1.00042	1.00047	1.00232	1.01363	1.0173	1.0102	1.0015	1.00019	1.00166	1.01311	1.01453	1.01663
	9830.4	1.00009	1.00062	1.00459	1.00125	0.999774	1.00033	0.999679	1.00014	1.00013	0.998491	0.999257	0.999084	1.00261	1.00141	1.00075	1.00059	1.00233	1.00156	1.00045	1.00066	1.0025	1.01339	1.01682	1.00976	1.00152	1.00022	1.00181	1.01234	1.01489	1.01597
	10240	1.00018	1.00076	1.00353	1.00097	1.00065	1.00064	0.999964	0.999974	1.00005	1.00016	0.998003	0.999583	1.00281	1.00166	1.00063	1.00034	1.00197	1.00117	1.00043	1.00083	1.00227	1.01264	1.01619	1.00995	1.00175	1.00032	1.00169	1.01159	1.01525	1.01418
	10649.6	1.00002	0.999585	1.00459	1.00064	1.00095	1.00112	1.00008	0.999556	0.9998	1.00115	0.998516	1.00015	1.00302	1.0021	1.00066	1.00026	1.00225	1.00157	1.00029	1.00066	1.00203	1.01229	1.01589	1.00983	1.00158	1.00003	1.00151	1.01147	1.01513	1.013
	11059.2	1.00014	0.998164	1.00584	1.00126	0.999941	1.00071	1.00006	0.99974	1.00004	0.99995	1.00003	1.00096	1.00345	1.00203	1.0007	1.00076	1.0017	1.00165	1.00028	1.00024	1.00181	1.01299	1.01598	1.00925	1.00162	0.99997	1.00122	1.01076	1.01481	1.01104
	11468.8	1.00013	0.99734	1.0064	1.00051	0.999386	1.00057	1.00006	0.999724	0.999963	1.00022	0.999931	1.00045	1.00365	1.00267	1.00088	1.00103	1.00243	1.00188	1.00035	1.00026	1.00177	1.01265	1.01572	1.00975	1.0017	1.00038	1.00099	1.0101	1.01419	1.00959
	11878.4	0.999934	0.99651	1.00554	0.999496	1.00038	1.00107	1.00005	0.999857	1.0001	1.00088	0.999974	0.999166	1.00389	1.00293	1.00145	1.00097	1.00252	1.00132	1.00015	1.00034	1.00179	1.01189	1.01567	1.00934	1.00163	1.00011	1.00152	1.00934	1.01408	1.00902
	12288	1.00045	0.996622	1.00479	0.999776	1.00015	1.00048	1.00008	1.00009	1.00002	1.00109	0.999064	0.999068	1.00348	1.00263	1.0023	1.00063	1.00216	1.00098	1.00011	0.999853	1.00178	1.01203	1.01604	1.01035	1.00158	0.999569	1.00165	1.00882	1.01363	1.00856
	12697.6	1.00174	0.996687	1.0039	1.00028	0.998898	1.00066	1.0001	1.00006	1.00018	1.00032	1.00071	0.999541	1.00306	1.00185	1.00332	1.00031	1.00212	1.00186	1.00014	0.99964	1.0016	1.01225	1.01585	1.00951	1.00173	0.999758	1.00197	1.00836	1.01344	1.00807
	13107.2	1.00228	0.997357	1.00285	1.00111	0.999004	1.00057	0.999862	1.00013	1.00001	0.998744	1.0005	0.999061	1.00162	1.00181	1.00407	1.00115	1.00228	1.00189	1.00016	0.999504	1.00173	1.01158	1.01581	1.00963	1.0018	1.00006	1.00207	1.00733	1.01306	1.00739
	13926.4	1.00149	1.00041	1.00349	1.0014	0.999783	1.00026	0.999966	1.00005	0.999912	0.998947	1.00053	0.99915	1.00142	1.00323	1.00418	1.00047	1.00216	1.00175	1.00067	0.999697	1.00164	1.01164	1.01542	1.0095	1.00186	1.0004	1.00229	1.00503	1.01213	1.00542
	14745.6	1.00008	1.00127	1.0038	1.00366	1.00029	1.00007	0.999837	1.00016	0.999966	0.999604	1.00137	1.00066	1.0029	1.00362	1.00344	1.00065	1.00183	1.00164	1.00092	1.00026	1.00142	1.01139	1.0152	1.0092	1.0016	1.00067	1.00173	1.00322	1.01068	1.00215
	15564.8	1.00048	1.0011	1.00399	1.00418	1.00085	0.999837	1.00009	1.00013	0.999959	1.00065	1.00018	1.00051	1.00285	1.00242	1.00256	1.00083	1.00236	1.00131	1.00075	0.999886	1.00134	1.01159	1.01557	1.00892	1.0015	1.00078	1.00172	1.002	1.00875	1.0003
	16384	1.00191	1.00136	1.00346	1.00262	1.00031	1.00108	1.00009	0.999949	1.00005	1.00119	0.999852	1.00013	1.00275	1.00125	1.00139	1.00095	1.0021	1.00144	1.0006	0.999998	1.00154	1.01169	1.01545	1.00881	1.00092	0.999994	1.0017	1.00131	1.00656	1.0002
	17203.2	1.00132	1.00013	1.00406	1.00228	0.999549	1.00069	0.999997	1.00002	0.99992	0.99842	0.999835	1.00025	1.00338	1.00173	1.00111	1.00063	1.00206	1.00132	1.00025	1.00021	1.00176	1.01106	1.0151	1.0087	1.00121	1.0003	1.00101	1.00114	1.00565	1.00039
	18022.4	1.0001	1.00048	1.00395	1.00277	1.00063	0.999965	0.999902	0.999859	0.999777	0.999742	0.999725	0.999821	1.00328	1.00225	1.00203	1.0009	1.00219	1.00163	1.00008	0.999879	1.00132	1.01121	1.01472	1.009	1.00089	1.00048	1.00162	1.00155	1.00541	1.00079
	18841.6	1.00016	0.999098	1.00309	1.00259	1.00096	1.00141	0.999834	0.999771	0.999973	1.00055	0.998855	0.999578	1.00298	1.00238	1.00294	1.00119	1.00232	1.00171	1.00022	1.00027	1.00069	1.01063	1.01424	1.00831	1.00137	1.00035	1.00184	1.00167	1.00312	1.00252
	19660.8	1.00117	0.99951	1.00284	1.00175	1.00087	1.00229	0.999946	1.00002	1.00012	0.99903	0.999215	1.00034	1.00274	1.00199	1.00255	1.00086	1.00183	1.00115	1.00067	1.00027	1.00088	1.01062	1.01391	1.00809	1.00158	1.00003	1.00159	1.00113	1.00225	1.00193
	20480	1.00228	1.00083	1.00395	1.00224	1.00113	1.00185	1.00006	0.999986	1	1.00071	0.999346	1.00175	1.00212	1.00157	1.00422	1.0007	1.00207	1.00119	1.00044	1.00021	1.00114	1.01023	1.01343	1.00844	1.00099	1.00011	1.00184	1.0009	1.00248	1.00097
	21299.2	1.00309	1.00166	1.00379	1.00133	1.0007	1.00174	0.999961	0.999809	1.00029	1.00089	0.999991	1.00112	1.00356	1.00034	1.00399	1.00082	1.00138	1.00094	1.00041	1	1.0012	1.00975	1.01359	1.00862	1.00065	1.00017	1.00184	1.00049	1.00244	1.00113
	22118.4	1.00306	1.0018	1.00218	1.00093	0.999849	1.00178	0.999951	1.00004	1.00012	1.00084	0.999896	1.00114	1.00399	0.999157	1.00287	1.00059	1.00175	1.0013	1.00033	1.00017	1.00105	1.01023	1.01378	1.00813	1.00056	1.00032	1.00161	0.999746	1.00275	1.00176
	22937.6	1.00183	1.00239	1.00062	1.00142	1.00003	1.00079	1.00011	1.00013	1.00004	0.999159	1.00075	0.998976	1.00272	0.999727	1.00237	1.00092	1.00173	1.00148	1.00061	1.00048	1.00084	1.01039	1.01412	1.0079	1.00075	1.00115	1.00156	0.999734	1.00381	1.00199
	23756.8	1.00135	1.002	0.999635	1.0009	1.00058	1.00092	0.999899	0.999795	0.999864	0.997868	0.99999	1.00123	1.00098	1.00135	1.00251	1.00029	1.00194	1.0012	1.00018	0.999884	1.00087	1.01047	1.01405	1.00774	1.00099	1.00057	1.00129	0.999332	1.00375	1.00255
	24576	1.00233	1.00205	1.00157	1.00121	1.00119	1.00151	0.999839	1.0001	0.999894	1.00004	1.00039	1.00117	1.00075	1.00194	1.00277	1.00101	1.00243	1.0012	0.999751	0.999956	1.00076	1.01034	1.01371	1.00778	1.00127	1.0001	1.00153	0.999462	1.00233	1.00367
	25395.2	1.0021	1.00265	1.00133	1.00061	1.00028	1.00062	1.00005	1.00009	1.00002	1.00054	1	1.00057	1.00252	1.00133	1.003	1.00098	1.00249	1.00156	0.999421	1.0003	1.00064	1.00956	1.01325	1.00779	1.00108	1.00026	1.00165	0.999578	1.00131	1.00444
	26214.4	1.00246	1.00258	1.00141	0.999914	0.999396	1.00094	1.00016	0.999795	0.999896	1.00013	0.999311	1.00059	1.00451	1.00218	1.00439	1.00122	1.00218	1.00139	0.999797	0.999968	1.00065	1.0093	1.01347	1.00747	1.00105	1.00046	1.00215	0.999244	0.99963	1.00539
	27852.8	0.999288	1.00229	1.00134	1.00062	1.00137	1.0005	0.999861	1.00006	1.00001	1.00035	1.00107	0.999518	1.00393	1.00206	1.00423	1.00127	1.00188	1.00109	1.00012	0.999848	1.00054	1.00849	1.01354	1.0076	1.00069	1.00035	1.0021	1.00152	0.997378	1.00503
	29491.2	0.9996	1.00126	1.00168	1.00057	1.00261	1.00071	0.999808	0.999772	1.00011	0.999698	1.00162	1.00017	1.00239	1.00181	1.00339	1.00069	1.00195	1.00141	1.00028	0.999902	1.00062	1.0088	1.01382	1.00762	1.00058	1.00023	1.00172	1.0036	0.996056	1.0045
	31129.6	0.998974	1.00084	1.00275	1.00144	1.00167	0.99907	0.99999	0.999808	0.999985	1.00154	1.00047	1.00176	1.00084	1.00142	1.00332	1.00065	1.00217	1.00126	1.00015	1.00021	1.00078	1.00851	1.01378	1.00745	1.0001	1.00059	1.00121	1.00447	0.99523	1.00372
	32768	1.00015	1.00114	1.00352	1.00334	1.00044	1.00011	0.999927	0.999822	0.999884	1.00003	0.999681	1.0014	1.0012	1.00178	1.00385	1.00087	1.00182	1.00114	1.00017	1.00013	1.0005	1.00868	1.01386	1.00744	1.00032	0.999943	1.00146	1.00228	0.996375	1.00185
	34406.4	0.999777	0.999209	1.00179	1.00294	0.999607	1.00178	0.999885	1.00006	1.00007	0.999453	1.00102	1.00057	1.00414	0.999912	1.00551	1.00078	1.002	1.00105	1.00073	0.999995	1.00107	1.00877	1.01332	1.00746	1.00043	1.00061	1.00092	1.00342	0.999031	1.00245
	36044.8	1.00003	0.99868	1.00093	1.0033	0.999973	1.00146	0.999841	1.00002	1.00012	0.998665	1.00099	1.0007	1.00218	1.00189	1.00546	1.00098	1.00211	1.00112	1.00035	1.00014	1.00126	1.00921	1.01323	1.00743	1.00056	1.00046	1.00108	1.00242	1.00002	1.00253
	37683.2	0.99979	1.00197	1.00035	1.0014	1.00032	1.00116	1.00006	0.999753	0.999743	1.00012	1.00088	1.00152	1.00352	1.00118	1.00306	1.00061	1.00179	1.00115	1.00043	1.00004	1.00095	1.00853	1.01348	1.00701	1.00073	1.0004	1.00126	1.00062	1.00104	1.0012
	39321.6	1.00005	1.00299	1.00205	1.0005	0.999641	1.0007	0.999969	1.00008	0.999806	1.00052	1.00099	1.00089	1.00306	1.00222	1.0028	1.00057	1.0021	1.00131	1.00004	1.00012	1.00085	1.00886	1.01318	1.00714	1.00067	1.00027	1.00156	0.999659	1.00143	1.00156
	40960	0.999741	0.999393	1.00239	0.999226	0.999991	1.00097	0.999915	0.99985	1.00014	0.999574	1.00136	1.00099	1.00387	1.00244	1.00266	1.00061	1.00224	1.00122	1.0001	1.00029	1.00082	1.00904	1.013	1.00685	1.00112	1.00022	1.00203	1.00121	1.00173	1.00448
	42598.4	0.99882	0.999485	1.00424	1.00003	1.0006	1.00101	1.00003	0.999826	0.999934	0.999299	1.00049	1.00061	1.00508	1.00248	1.00296	1.00037	1.00207	1.00097	1.00008	0.999803	1.00026	1.00912	1.01264	1.00655	1.00032	1.0001	1.00197	1.0015	1.002	1.00455
	44236.8	0.997928	0.999209	1.00632	1.00002	1.0008	1.00215	0.999838	0.999913	1.00008	0.999542	1.00018	0.999445	1.00437	1.00164	1.00321	1.00085	1.00198	1.00082	1.00031	1.0003	1.00096	1.00858	1.01255	1.00675	1.00035	1.00007	1.00127	1.0018	1.00223	1.00392
	45875.2	0.997762	0.999353	1.00576	1.00011	1.00166	1.00257	0.999954	0.999744	1.00007	1.00053	1.00096	0.999923	1.00222	1.0008	1.00204	1.00099	1.00215	1.00099	1.00041	1.00029	1.00101	1.00795	1.01212	1.00654	1.00045	1.00016	1.00133	1.00153	1.00191	1.00388
	47513.6	0.999397	1.00012	1.00592	1.00094	1.00111	1.00173	0.999874	1.00006	0.999995	1.0002	0.999741	1.00047	1.00064	1.00214	1.0029	1.00091	1.0021	1.00127	1.00018	1.00028	1.00061	1.00808	1.01172	1.00618	1.00074	1.00003	1.00078	1.001	1.00193	1.00196
	49152	1.00025	1.0011	1.00526	0.99954	1.00274	1.00296	1.00024	1.00006	1.0003	0.998516	1.00085	1.00131	1.00345	1.00225	1.00223	1.00115	1.00208	1.00105	1.00007	1.00026	1.00043	1.00787	1.01215	1.0058	1.00028	0.999918	1.00057	1.00064	1.00095	1.00115
	50790.4	0.998396	1.00068	1.00462	1.00008	1.00086	1.00152	1	0.999923	0.999808	1.00068	0.999805	1.00139	1.00315	1.00358	1.0017	1.00064	1.00204	1.00097	1.00016	1.00006	1.00071	1.00745	1.01189	1.00602	1.00094	1.00023	1.0007	0.999781	1.00161	1.00198
	52428.8	0.997623	1.00202	1.0012	1.00002	0.999703	1.00008	1.00023	1.00005	0.999854	0.999267	1.00086	1.00149	1.00203	1.0027	1.00256	1.00079	1.00223	1.00091	0.999991	1.00015	1.00077	1.00702	1.01267	1.00565	1.00049	1.00023	1.00053	1.00105	1.00281	1.00299
	55705.6	1.00133	1.00087	0.999753	1.00155	1.00142	1.00062	1.00011	0.999843	1.00017	1.00013	0.999694	0.999759	1.00241	1.00117	1.00428	1.00058	1.00197	1.00108	1.00025	0.999998	1.00037	1.00715	1.01234	1.00572	1.0002	1.00002	1.00065	1.00176	1.00013	1.00021
	58982.4	1.00161	0.997573	1.0033	0.999981	1.00218	1.0004	0.999876	0.999814	0.999837	1.00027	0.999476	0.999939	1.00329	1.00083	1.00384	1.00056	1.00217	1.00131	1.00031	1.00022	1.00063	1.00719	1.01217	1.00613	1.00024	1.00012	1.00086	1.00069	1.00019	0.997075
	62259.2*	1.00051*	0.997756*	1.0027*	1.00127*	1.00119*	1.00143*	1.00002*	0.999934*	1.00007*	1.00013*	0.99911*	1.0009*	1.00282*	1.00051*	1.00368*	1.00056*	1.0017*	1.00113*	1.00055*	1.0001*	1.00073*	1.00707*	1.01236*	1.00704*	1.00078*	1.00017*	1.00082*	0.997599*	1.00061*	0.997606*
	65536*	0.999317*	0.999085*	1.00188*	0.999404*	1.0009*	0.999888*	1.00002*	0.999923*	1.00001*	1.00059*	0.999174*	1.00029*	1.00316*	1.00328*	1.00073*	1.00077*	1.0019*	1.00092*	1.00028*	1.00018*	1.00052*	1.00739*	1.01171*	1.00713*	1.00068*	1.00035*	1.00099*	0.999493*	0.999693*	1.00189*
	68812.8*	0.999588*	0.999499*	1.00088*	1.00041*	1.00164*	0.999796*	1.00005*	0.999957*	1.00013*	0.999454*	1.00058*	1.00039*	1.00264*	0.999935*	1.0033*	1.00104*	1.0019*	1.00085*	1.00036*	1.00038*	1.00066*	1.0077*	1.01137*	1.00748*	1.0002*	1.00038*	1.00107*	0.998153*	0.996462*	1.0019*
	72089.6*	1.00101*	1.00113*	1.00239*	0.999627*	0.999937*	0.999997*	0.999975*	0.999935*	1.0001*	1.00027*	1.00011*	1.00144*	1.00227*	1.00079*	1.0024*	1.00083*	1.00223*	1.0006*	1.00058*	1.00032*	1.00033*	1.00758*	1.01159*	1.00682*	1.00032*	1.00062*	1.00084*	0.997992*	0.994006*	1.00065*
	75366.4*	1.00106*	1.00026*	1.00432*	0.999226*	0.999744*	1.00138*	1.00009*	1.00008*	1.00003*	0.99976*	1.00007*	1.00013*	1.00218*	1.00033*	1.00179*	1.00052*	1.00202*	1.00088*	1.00061*	1.00021*	1.00042*	1.00742*	1.01081*	1.00671*	1.00001*	0.999984*	1.00067*	0.99823*	0.995463*	0.999711*
	78643.2*	1.00023*	1.00075*	1.00144*	1.00042*	1.00146*	1.00173*	1.00012*	1.00007*	1.00003*	1.00055*	1.00054*	0.999997*	1.00251*	1.00167*	1.0024*	1.00064*	1.00176*	1.00083*	1.0002*	1.00013*	1.0006*	1.00753*	1.01131*	1.00654*	1.00015*	1.00033*	1.00079*	0.997325*	1.00123*	1.0006*
	81920*	0.998241*	0.999019*	0.999769*	0.999453*	1.00198*	1.00181*	0.999902*	0.99995*	0.999939*	0.999485*	0.999322*	1.00059*	1.00282*	1.0016*	1.00302*	1.00075*	1.0023*	1.00095*	1.0004*	1.00021*	1.00057*	1.00665*	1.01153*	1.00586*	1.00036*	0.999762*	1.001*	0.995866*	0.998705*	1.00186*
	85196.8*	0.997974*	0.998151*	1.00053*	1.00084*	1.00208*	1.0015*	1.00012*	1.00003*	1.00006*	0.999187*	1.00003*	1.0005*	1.00183*	1.00283*	1.00305*	1.00073*	1.00205*	1.00067*	1.00017*	1.00004*	1.00056*	1.00726*	1.01158*	1.00513*	1.0002*	0.999927*	1.00099*	0.995881*	0.998729*	1.00338*
	88473.6*	0.997811*	0.99737*	1.00006*	1.00063*	1.00241*	1.00137*	0.999952*	0.999957*	0.999999*	1.00074*	1.00025*	1.00049*	1.00195*	1.00012*	1.0028*	1.00056*	1.00204*	1.00059*	1*	1.00001*	1.00018*	1.00695*	1.01067*	1.0054*	1.00011*	0.999949*	1.00046*	0.997976*	0.997421*	1.00027*
	91750.4*	0.997754*	0.99766*	1.00425*	1.0006*	1.00167*	1.00011*	0.999979*	1.00011*	1.00006*	0.999998*	0.999835*	1.0008*	1.00233*	1.00021*	1.00211*	1.00076*	1.00196*	1.0006*	1.00009*	1.00005*	1.00055*	1.00732*	1.0103*	1.00548*	1.00004*	1.0002*	1.00055*	0.996735*	0.997295*	0.999622*
	95027.2*	0.997829*	0.997395*	1.00217*	1.0005*	1.00114*	0.999949*	1.00001*	1.00013*	0.999936*	1.00008*	0.999722*	0.999816*	1.00188*	1.00083*	1.00186*	1.00035*	1.00173*	1.00101*	1.00028*	0.999967*	1.00093*	1.00677*	1.01027*	1.00564*	1.00018*	1.00051*	1.00077*	0.996496*	0.999298*	0.999594*
	98304*	1.00075*	0.999077*	1.00247*	0.998906*	1.00112*	1.00167*	0.999891*	0.999939*	1.00018*	1.0008*	0.999483*	1.00044*	1.00116*	1.00122*	1.00295*	1.00079*	1.00208*	1.00071*	1.00047*	1.00024*	1.00054*	1.00688*	1.01001*	1.00555*	1.00014*	1.00029*	1.00085*	0.997199*	0.99905*	0.998889*
	101581*	0.99894*	0.99878*	1.00288*	0.998192*	1.0007*	1.00197*	0.999956*	1.0001*	0.999968*	1.00031*	0.999324*	1.0002*	1.00093*	1.00139*	1.00187*	1.00056*	1.00221*	1.00075*	1.00023*	1.00014*	1.00044*	1.00657*	1.01046*	1.00593*	1.00037*	0.999858*	1.00065*	0.998054*	0.999903*	0.996874*
	104858*	0.997455*	0.999399*	1.00358*	0.999003*	1.00131*	1.00013*	0.999918*	1.00004*	1.00011*	1.00034*	1.00047*	1.00001*	1.00182*	1.00131*	1.00324*	1.00101*	1.00212*	1.0005*	0.999983*	0.999818*	1.00027*	1.00663*	1.00996*	1.00604*	0.999945*	0.999863*	1.00044*	1.00186*	1.00062*	0.997729*
	111411*	1.00085*	0.999189*	1.00211*	0.999569*	1.00135*	0.999602*	0.999991*	0.999967*	0.999953*	0.999377*	1.00003*	0.999723*	1.00106*	1.00195*	1.00262*	1.0007*	1.00201*	1.00085*	1.00002*	1.0001*	1.0004*	1.00641*	1.01012*	1.00558*	0.999973*	0.999987*	1.00079*	0.999636*	1.00173*	0.999668*
	117965*	1.00006*	1.00017*	1.00059*	1.00021*	1.00172*	1.00074*	0.99989*	0.999908*	0.999932*	0.999502*	1.00044*	0.999899*	1.00164*	1.00105*	1.00453*	1.00066*	1.00196*	1.00082*	1.00018*	0.999896*	1.00045*	1.00622*	1.00996*	1.00538*	0.999925*	0.999826*	1.00069*	1.00082*	1.00404*	1.00279*
	124518*	1.00266*	1.00035*	1.00083*	1.00106*	1.00127*	1.00067*	0.999905*	0.999864*	0.99997*	0.999756*	0.999579*	1.00035*	1.00283*	1.00137*	1.00252*	1.00076*	1.00198*	1.00072*	1.0003*	1.00011*	1.0004*	1.00641*	1.00962*	1.00565*	1.00016*	0.999944*	1.00105*	0.99922*	1.00243*	1.00315*
	131072*	1.00205*	1.00119*	1.00046*	0.999282*	1.00002*	1.00075*	0.999973*	0.999939*	1.00008*	0.999898*	1.00024*	0.999525*	1.00224*	1.00174*	1.00263*	1.00095*	1.00176*	1.00069*	1.00022*	0.99995*	1.0008*	1.00636*	1.00948*	1.00552*	1.00002*	1.00002*	1.00089*	0.997687*	1.00141*	1.00424*
	137626*	1.0008*	1.00046*	1.00128*	1.00079*	1.0008*	1.0014*	0.999942*	0.999972*	1.00008*	0.999533*	0.99933*	0.999615*	1.0019*	1.00169*	1.0031*	1.00089*	1.00185*	1.00059*	1.0002*	1.00009*	1.00015*	1.00652*	1.00964*	1.00599*	0.99989*	0.99994*	1.00095*	0.997927*	1.00118*	0.999431*
	144179*	0.999394*	1.00026*	1.0022*	0.999881*	1.0005*	0.999992*	1*	1.00002*	0.999988*	1.00006*	1.00018*	1.00015*	1.00201*	1.00031*	1.00304*	1.0007*	1.00172*	1.00064*	1.00037*	1.00028*	1.0003*	1.00634*	1.00944*	1.00525*	0.999534*	1.00011*	1.00072*	0.99814*	0.999294*	0.999649*
	150733*	1.00115*	1.00063*	1.00078*	0.999461*	1.00121*	1.00082*	0.999987*	0.999873*	1.00003*	1.00029*	1.00024*	0.999814*	1.00108*	1.00208*	1.00222*	1.0006*	1.00196*	1.0007*	1.00023*	1.0002*	1.00051*	1.00622*	1.00911*	1.00469*	0.999876*	0.999976*	1.00049*	1.00041*	0.997433*	0.999006*
	157286*	1.00175*	0.999132*	1.00065*	0.999583*	0.999621*	1.00119*	0.999922*	1.00004*	0.999957*	0.99982*	0.999878*	0.999522*	1.00204*	1.00255*	1.00255*	1.00061*	1.00199*	1.00076*	1.00022*	1.00003*	1.00023*	1.00537*	1.00907*	1.00421*	1.00023*	0.999875*	1.00079*	1.00014*	0.997617*	0.997856*
	163840*	1.00147*	1.00091*	0.999931*	1.00083*	1.00167*	1.00021*	1*	1.00008*	0.999934*	1.00044*	0.999573*	0.99961*	1.00097*	1.00083*	1.00331*	1.0006*	1.00203*	1.0006*	1.00024*	1.00026*	1.00032*	1.00558*	1.00917*	1.00512*	1.00006*	1.00011*	1.00074*	1.00108*	0.99785*	0.997262*
	170394*	0.999305*	0.999547*	0.999435*	0.999059*	1.00133*	1.00155*	1.00006*	1.00013*	0.999962*	0.999487*	0.99981*	0.999374*	1.00208*	1.00137*	1.00288*	1.00063*	1.00182*	1.00077*	1.00027*	1.00004*	1.00016*	1.00634*	1.00866*	1.00588*	0.999994*	1.00008*	1.00058*	0.999993*	1.00115*	1.00028*
	176947*	0.998835*	0.998751*	0.999745*	0.999148*	1.00138*	0.999806*	0.99989*	0.999931*	0.999956*	0.999823*	0.999594*	1.00054*	1.00077*	1.00042*	1.00221*	1.00074*	1.00175*	1.00087*	1.00016*	1.00024*	1.00067*	1.00629*	1.0092*	1.00591*	1.00007*	1.00023*	1.0006*	1.00047*	1.00116*	0.999342*
	183501*	1.00014*	0.998335*	1.00073*	0.999973*	1.00146*	1.00028*	0.999929*	0.999948*	0.999869*	0.999736*	0.999584*	1.00036*	1.00239*	1.00058*	1.00262*	1.00045*	1.00167*	1.0009*	1.0002*	0.999953*	1.0007*	1.00654*	1.00882*	1.00527*	0.999967*	1.00005*	1.00072*	1.00068*	1.00218*	0.998918*
	190054*	0.999231*	1.0006*	1.00181*	1.00071*	1.00063*	0.999558*	0.999989*	1.00005*	1.00001*	0.999727*	0.999879*	1.00042*	1.0028*	1.00162*	1.00273*	1.00073*	1.00181*	1.00071*	1.00022*	0.999966*	1.00026*	1.00616*	1.00911*	1.00477*	0.999979*	0.999959*	1.00089*	0.997777*	1.00154*	0.999864*
	196608*	0.998446*	1.00071*	1.00027*	1.00043*	1.00091*	0.99972*	1.00011*	0.999974*	0.99995*	1.00004*	0.999878*	1.00005*	1.00298*	1.00052*	1.00432*	1.00039*	1.00165*	1.00068*	1.00014*	1.00005*	1.00011*	1.00548*	1.00889*	1.00517*	0.999726*	1.00018*	1.0005*	0.999497*	0.999016*	0.999336*
	203162*	1.00002*	1.00134*	1.00139*	0.999415*	1.00181*	1.00166*	1*	0.99992*	0.999976*	0.999464*	1.00016*	0.999514*	1.00244*	1.00043*	1.00198*	1.00069*	1.00218*	1.00062*	1.00031*	1.00004*	1.00006*	1.00564*	1.00841*	1.00545*	1.00023*	1.00002*	1.00069*	1.00211*	0.996422*	0.999204*
	209715*	1.00007*	1.00142*	1.00025*	0.999747*	0.999944*	1.00123*	1.00003*	0.999993*	1.00001*	0.99992*	0.999888*	1.00025*	1.00142*	1.00054*	1.00378*	1.00069*	1.00206*	1.00084*	1.00011*	0.999918*	1.0001*	1.00586*	1.00823*	1.00574*	1*	1.00002*	1.00067*	0.999243*	0.999389*	0.999777*
	222822*	0.99956*	0.998612*	1.00144*	0.999461*	1.00051*	0.999838*	1.00002*	0.999939*	0.99998*	0.999878*	0.999803*	0.999847*	1.00203*	1.00127*	1.00239*	1.00044*	1.0017*	1.0008*	1.00014*	1.00005*	1.00018*	1.00648*	1.00825*	1.00411*	1*	1.00002*	1.00034*	1.00007*	0.998842*	1.00266*
	235930*	1.00049*	1.00003*	0.999487*	1.00023*	1.0004*	1.00029*	0.99987*	1.00007*	0.999996*	1.00031*	1.00006*	0.999785*	1.00213*	1.00217*	1.00288*	1.00077*	1.00185*	1.00086*	1.00012*	0.999949*	1.00004*	1.00661*	1.00812*	1.00442*	1.00013*	1.00021*	1.00069*	1.00037*	1.0009*	1.00003*
	249037*	1.00013*	1.0001*	0.999371*	1.00109*	1.00084*	1.00009*	1.00001*	1*	0.999934*	1.00019*	1.00028*	0.999743*	1.00194*	1.0015*	1.00285*	1.00053*	1.00208*	1.00066*	1.00012*	1.00013*	1.00026*	1.00615*	1.00795*	1.00441*	1.00026*	0.999794*	1.00047*	1.00111*	0.998682*	0.999976*
	262144*	0.999863*	1.00117*	0.999533*	0.999062*	1.00065*	1.00021*	0.999931*	1.00001*	0.999946*	1.00021*	0.999796*	0.999815*	1.0016*	1.00209*	1.0026*	1.00052*	1.00186*	1.00077*	1.00027*	1.00001*	1.00019*	1.00534*	1.00818*	1.00382*	1.0005*	1.00002*	1.00048*	0.998781*	1.00051*	0.997862*
	275251*	0.999846*	0.999691*	1.0006*	0.999851*	1.00088*	1.00087*	0.999942*	0.999907*	1.00001*	0.999177*	0.999714*	1.00034*	1.00107*	1.00155*	1.00188*	1.00071*	1.00181*	1.00068*	1.00016*	1.00001*	1.00018*	1.00559*	1.00787*	1.00365*	1.00036*	0.999998*	1.00039*	0.998987*	0.997621*	0.999625*
	288358*	1.00096*	0.998018*	0.99923*	0.999478*	1.00012*	0.999513*	0.999924*	0.999933*	0.999933*	0.999912*	0.999473*	1.00013*	1.00147*	1.00167*	1.00301*	1.00071*	1.00174*	1.00075*	1.00031*	0.999971*	1.00032*	1.00556*	1.00771*	1.00401*	0.999866*	0.999963*	1.00039*	0.999293*	0.999381*	0.998588*
	301466*	0.999537*	1.00114*	1.00067*	1.00109*	1.0008*	1.00027*	1.00002*	0.999954*	1.00003*	0.999816*	0.999557*	0.999481*	1.00078*	1.00171*	1.0023*	1.00065*	1.00201*	1.00067*	1.00018*	0.999911*	1.00028*	1.00552*	1.00724*	1.00432*	0.999973*	0.999911*	1.00035*	0.997797*	0.998395*	0.995729*
	314573*	0.999748*	1.00009*	0.999859*	0.999723*	1.00115*	1.00034*	0.999978*	1.00001*	0.999957*	0.999889*	0.999648*	0.999688*	1.00259*	1.00193*	1.00282*	1.00061*	1.00189*	1.00077*	1.00038*	1.00011*	1.0002*	1.00551*	1.00734*	1.00408*	0.999993*	1.00003*	1.00067*	1.00181*	1.00016*	0.99669*
	327680*	0.9982*	0.999701*	0.998619*	0.998512*	1.0015*	1.00156*	0.999965*	0.999976*	0.999968*	0.999256*	0.999754*	1.00026*	1.00167*	1.00175*	1.0022*	1.00056*	1.00175*	1.00073*	1.00032*	1.00006*	1.00029*	1.0056*	1.0065*	1.00398*	1.00001*	0.999944*	1.00049*	0.999015*	1.00129*	0.996323*
	340787*	0.999007*	0.99953*	1.00001*	0.999539*	1.00101*	1.00095*	1.00001*	0.999952*	1.00003*	1.00002*	0.999927*	1.00004*	1.00121*	1.00112*	1.00367*	1.00072*	1.00174*	1.00057*	0.999994*	1.00009*	1.00023*	1.0053*	1.00659*	1.00383*	0.999764*	0.999923*	1.00065*	0.998118*	1.00014*	0.997482*
	353894*	1.00011*	0.999494*	1.00037*	0.99981*	0.999989*	1.00043*	0.999978*	1.00003*	0.999903*	0.999671*	0.999838*	1.00051*	1.001*	1.00174*	1.00191*	1.00059*	1.00181*	1.00065*	1.00015*	1.00004*	1.00031*	1.00483*	1.00646*	1.00389*	1.00014*	0.999751*	1.00065*	0.999491*	0.999054*	0.999688*
	367002*	0.999837*	1.00044*	1.00112*	1.00073*	1.00063*	1.00069*	0.999952*	0.999952*	0.999955*	0.999705*	1.00019*	0.999917*	1.00015*	1.00111*	1.00305*	1.00056*	1.00198*	1.00065*	1.00043*	0.999923*	1.00003*	1.00511*	1.00659*	1.00444*	0.9999*	1.00018*	1.00031*	1.0006*	1.00097*	0.99951*
	380109*	0.999411*	1.00067*	0.999288*	1.0001*	1.00115*	1.00118*	0.999961*	0.999937*	0.999978*	0.999543*	0.999681*	0.999873*	1.00112*	1.00155*	1.00242*	1.00056*	1.00169*	1.00071*	1.00034*	1.00008*	1.00048*	1.00522*	1.00634*	1.00367*	0.999683*	1.00011*	1.00074*	1.0005*	0.999964*	0.999496*
	393216*	0.999362*	0.999563*	0.999058*	1.00085*	1.00131*	1.00139*	1.0001*	1*	0.999974*	0.999972*	1.00063*	0.999585*	0.999955*	1.00273*	1.0027*	1.00055*	1.00179*	1.00051*	1.00027*	1.00008*	1.00035*	1.00586*	1.00653*	1.00384*	0.999737*	1.00008*	1.00052*	1.00189*	0.998722*	1.00203*
	406323*	0.998922*	0.999223*	0.999905*	0.999572*	1.00193*	1.00096*	0.99993*	1.00004*	1.00002*	0.99971*	0.999188*	0.999903*	1.00189*	1.0012*	1.00318*	1.00061*	1.00159*	1.00056*	1.00023*	1.00001*	1.00035*	1.00587*	1.00644*	1.00342*	0.999882*	0.99991*	1.00071*	1.00056*	1.00029*	1.00103*
	419430*	1.0007*	1.00041*	0.999695*	1.00014*	1.00109*	1.00045*	0.999941*	0.999969*	0.999969*	0.999131*	0.999756*	0.999764*	1.00076*	1.00125*	1.00241*	1.00048*	1.00206*	1.00085*	1.00017*	0.999915*	1.0002*	1.00533*	1.00673*	1.00329*	0.999908*	1.0001*	1.00055*	1.00156*	0.998214*	0.997191*
	445645*	1.00072*	1.00011*	0.999608*	0.999377*	1.0006*	1.00023*	1.00005*	0.999904*	0.999999*	0.999936*	0.999732*	1.00052*	1.00071*	1.00068*	1.00246*	1.00046*	1.00173*	1.00058*	1.00024*	1.0001*	1.0004*	1.00472*	1.00664*	1.0036*	0.999897*	0.999922*	1.00047*	0.998341*	0.999593*	1.00047*
	471859*	0.999154*	0.999323*	0.999745*	0.999671*	1.00136*	1.00053*	0.999964*	1.00001*	1.00001*	1.00007*	0.999858*	1.00006*	1.0016*	1.00194*	1.00214*	1.00054*	1.00171*	1.00055*	1.00032*	1.00009*	1.00033*	1.00462*	1.00563*	1.00228*	0.999881*	1.00008*	1.0006*	0.999555*	1.00258*	0.999341*
	498074*	1.00053*	1.00029*	1.00025*	0.999956*	1.00009*	1.00141*	1.00005*	1.00001*	0.999965*	0.999756*	0.9998*	0.999982*	1.00115*	1.00117*	1.00212*	1.00044*	1.00164*	1.00065*	1.00024*	1.00004*	1.00019*	1.00473*	1.00546*	1.00264*	0.999737*	1.00029*	1.0006*	0.998758*	0.998524*	0.999667*
	524288*	1.00076*	0.999271*	0.999725*	0.998574*	1.00079*	1.00026*	0.99994*	0.999927*	0.999989*	0.999819*	0.999846*	0.999792*	1.00088*	1.00133*	1.00248*	1.0005*	1.00168*	1.00062*	1.0003*	1*	1.00009*	1.00428*	1.00519*	1.00287*	1.00017*	1.00002*	1.00061*	0.999177*	0.998728*	1.00106*
	550502*	0.999148*	1.00091*	0.999314*	1.00025*	1.00023*	1.00001*	0.999997*	0.99991*	0.999974*	1.00024*	0.999866*	0.999897*	1.00074*	1.00166*	1.00177*	1.00062*	1.0017*	1.00063*	1.00016*	1.00002*	1.00019*	1.00425*	1.00492*	1.00256*	1.00003*	1.00009*	1.0005*	1.00142*	1.00215*	0.999481*
	576717*	0.99795*	1.00169*	1.00043*	1.00015*	1.00085*	1.00013*	0.999928*	0.999999*	0.999959*	1.0001*	0.999909*	1.00014*	1.00072*	1.00162*	1.0025*	1.00064*	1.00164*	1.00062*	1.00019*	0.999842*	1*	1.00377*	1.00493*	1.00235*	1.00006*	1.00016*	1.00039*	0.99909*	0.99913*	0.99777*
	602931*	1.0006*	1.00096*	0.999746*	0.999734*	1.00079*	1.00046*	0.999975*	0.999988*	1.00001*	1.00028*	1.00039*	0.999535*	1.00083*	1.00188*	1.00257*	1.00051*	1.00155*	1.00079*	1.0002*	0.999951*	1.00018*	1.00426*	1.00459*	1.00167*	1.00008*	0.999995*	1.00033*	1.00061*	0.999581*	1.00039*
	629146*	1.00045*	0.998655*	1.00068*	0.999967*	1.0011*	1.0005*	0.999953*	0.999972*	1.00001*	1.00001*	1.00034*	0.99966*	1.0008*	1.00134*	1.00283*	1.00053*	1.00152*	1.00076*	1.00019*	1.00012*	1.00011*	1.0044*	1.00442*	1.00166*	1.00003*	0.999944*	1.00023*	1.00002*	0.999059*	0.998578*
	655360*	0.999666*	1.00078*	1.00042*	1.00028*	1.00084*	1.00068*	1.00004*	0.99998*	1.00001*	0.99991*	0.999328*	1.00035*	1.00081*	1.00146*	1.00159*	1.00051*	1.00166*	1.00082*	1.00014*	1.00001*	1.00038*	1.00359*	1.00443*	1.00215*	1.00002*	1*	1.00031*	1.00166*	1.00011*	0.998818*
	681574*	0.999963*	0.99999*	0.999424*	0.999926*	1.00063*	1.00021*	0.999988*	0.999984*	1.00003*	1.00014*	0.999632*	0.99952*	1.00196*	1.00055*	1.00222*	1.00051*	1.00147*	1.00082*	1.00017*	1.00002*	1.00007*	1.00405*	1.00407*	1.00163*	0.99976*	1.00005*	1.00032*	0.99993*	1.00055*	0.99809*
	707789*	0.999731*	0.999938*	0.997645*	1.00117*	1.00083*	1*	0.999969*	1.00002*	0.999957*	1.0002*	0.999794*	1.00011*	1.00132*	1.00113*	1.0018*	1.0004*	1.00145*	1.00073*	1.00025*	1.00014*	1.0003*	1.00423*	1.00375*	1.00191*	0.999787*	1*	1.00029*	0.997629*	0.999476*	0.998959*
	734003*	0.999567*	0.999487*	0.998714*	0.999806*	1.00086*	1.00021*	1.00001*	0.999975*	1.00003*	0.999821*	0.999543*	0.999929*	1.00201*	1.00068*	1.00149*	1.00041*	1.00149*	1.00075*	1.00011*	0.999954*	1.00027*	1.00426*	1.0033*	1.00165*	0.999771*	0.999877*	1.00021*	0.999901*	0.99894*	1.00147*
	760218*	0.99945*	1.00009*	0.999827*	0.999091*	0.999821*	1.00053*	1*	0.999969*	0.999974*	0.999946*	0.999857*	0.999762*	1.00097*	1.00066*	1.00274*	1.00043*	1.00148*	1.00065*	0.99996*	1.00002*	1.00023*	1.0041*	1.00299*	1.00225*	0.999948*	1*	1.00003*	0.997344*	0.99841*	0.999316*
	786432*	0.999417*	0.999233*	0.99923*	0.999769*	1.00117*	1.00028*	1*	0.999927*	1.00005*	0.999877*	0.999761*	1.00046*	1.00072*	1.00019*	1.0023*	1.00033*	1.00135*	1.00051*	1.00016*	0.999974*	1.00045*	1.00397*	1.00221*	1.0025*	1.00056*	1.00004*	1.00026*	0.997694*	0.999728*	0.998342*
	812646*	1.00051*	0.99932*	0.999779*	0.999996*	1.0006*	1.00018*	0.999903*	1.00001*	1.00003*	1.00009*	0.999783*	0.999849*	1.00024*	1.00061*	1.00141*	1.00053*	1.0015*	1.00056*	1.00014*	0.999965*	1.00008*	1.00382*	1.00274*	1.00194*	1.00025*	0.999932*	1.00024*	1.00095*	0.999142*	0.996631*
	838861*	0.999587*	0.999634*	0.999162*	1.00032*	1.00047*	1.00151*	0.999982*	1.00002*	1.00002*	0.999803*	1.00035*	0.999899*	1.00033*	0.999943*	1.00202*	1.00042*	1.00142*	1.00054*	1.00019*	0.999894*	1.00012*	1.00347*	1.00246*	1.00151*	0.999768*	0.999891*	1.00018*	0.998727*	0.999178*	0.996102*
	891290*	1.00048*	1.00014*	1.00024*	0.999432*	1.00026*	1.00099*	0.999986*	0.999948*	0.999993*	0.999683*	0.999978*	1.00002*	1.00053*	1.00086*	1.00123*	1.00035*	1.00134*	1.00037*	1.00012*	1.00004*	1.0001*	1.00353*	1.00221*	1.00089*	0.999844*	0.999962*	1.00016*	0.999528*	1.00007*	0.99976*
	943718*	0.99993*	1.00032*	0.998986*	0.99992*	1.00022*	0.999978*	0.999958*	0.999967*	0.999971*	1.00018*	0.999913*	0.999811*	1.00061*	1.00112*	1.00143*	1.00035*	1.00128*	1.00048*	1.00009*	1.00002*	0.999739*	1.00303*	1.00181*	1.00111*	0.999638*	1.00004*	1.00003*	0.999407*	0.997979*	1.00115*
	996147*	0.999111*	1.00053*	0.999596*	0.999767*	1.00061*	1.00063*	0.999986*	0.999993*	0.999983*	0.999696*	1.00002*	1.00026*	1.00014*	1.00112*	1.00139*	1.00034*	1.00114*	1.00038*	1.0002*	0.999975*	1.00019*	1.00225*	1.00143*	1.00097*	0.999863*	1.00002*	1.00009*	0.998979*	1.00017*	0.999904*
	1050000*	1.00055*	1.00025*	1.00027*	1.00021*	1.00053*	1.00024*	0.999984*	0.99998*	0.999954*	0.999884*	1.00005*	0.999875*	0.999996*	1.00022*	1.00109*	1.00028*	1.00109*	1.00037*	1.00008*	0.999948*	1.00015*	1.00145*	1.00093*	0.999834*	0.99998*	1.00007*	1.00007*	0.99812*	0.998606*	0.999799*
	1100000*	0.99995*	1.00025*	0.99972*	0.999788*	1.00035*	1.00001*	0.999988*	0.999956*	1.00002*	1.0001*	1.00007*	0.999873*	1.00013*	0.999991*	1.00098*	1.00023*	1.00122*	1.00026*	1.00002*	1.00005*	1.00018*	1.00139*	1.00055*	1.00007*	1.00001*	0.999795*	0.999734*	0.999915*	1.00068*	1.00069*
	1150000*	0.999954*	0.999535*	0.998922*	0.999918*	1.00075*	0.999684*	0.999967*	1*	0.999949*	0.999946*	0.999883*	0.999618*	0.999907*	1.00012*	1.00032*	1.00025*	1.00106*	1.00033*	1.00016*	0.999974*	1.00047*	1.00148*	1.00021*	1.00058*	1.00007*	0.999935*	0.999996*	1.00084*	1.00053*	1.00058*
	1210000*	0.999854*	0.999802*	0.999663*	0.999994*	1.00027*	1.00001*	1.00001*	0.999999*	0.999989*	1.00007*	1.00011*	0.999572*	1.00028*	0.999712*	1.00095*	1.00013*	1.00098*	1.00026*	1.00004*	0.999976*	1.00008*	1.00152*	1.00051*	1.00014*	1.00025*	0.999992*	0.999798*	0.999152*	0.999106*	0.999638*
	1260000*	0.999465*	0.999776*	0.999527*	1.00091*	1.00038*	1.00041*	0.99998*	0.999942*	0.999976*	0.999985*	0.999809*	1.0001*	1.00056*	1.00065*	1.00076*	1.00011*	1.00103*	1.00026*	1.00004*	1.00004*	1.00011*	1.0008*	1.00061*	0.999314*	1.00019*	1.00003*	0.9999*	0.999627*	0.999008*	0.997991*
	1310000*	1.00021*	1.00095*	1.00041*	0.999713*	1.00043*	0.999915*	0.999967*	0.999995*	1.00003*	0.999947*	0.999984*	0.999963*	0.999736*	1.00027*	1.00106*	1.00017*	1.00088*	1.00033*	1.00014*	0.999914*	1.00015*	1.00097*	1.00031*	0.998854*	1.00006*	1.00004*	0.999954*	0.999597*	0.999893*	0.997108*
	1360000*	0.999373*	0.998992*	0.998025*	0.999757*	1.00044*	1.00037*	1.00001*	0.999909*	0.999987*	0.999763*	0.999984*	0.99991*	0.999434*	1.00012*	1.00043*	1.00007*	1.00096*	1.0004*	1.00018*	1.00002*	1.00025*	1.00062*	1.00002*	0.998067*	0.999842*	1.00007*	1.00009*	0.999493*	0.999665*	1.00064*
	1420000*	0.999361*	0.999216*	1.0002*	0.999328*	1.00051*	1.00018*	0.999966*	0.999985*	1.00003*	0.999983*	1.00031*	0.9999*	0.999811*	1.00042*	1.00025*	1.00007*	1.0008*	1.00013*	1.00019*	0.99999*	1.00035*	1.00075*	0.999978*	0.997543*	0.999993*	1.00001*	0.999917*	0.998721*	0.999317*	1.00111*
	1470000*	0.999672*	0.99963*	0.998606*	0.99942*	0.999689*	1.00088*	0.999981*	0.999956*	0.999976*	0.999783*	0.999951*	1.00008*	0.999488*	1.00008*	1.00046*	1.00007*	1.00073*	1.00008*	1.00004*	1.00004*	1.00012*	1.00046*	1.00057*	0.997427*	0.999818*	0.999985*	0.999898*	0.999569*	1.00159*	1.001*
	1520000*	0.999868*	0.999744*	1.00017*	0.999942*	0.99965*	0.999977*	0.999991*	0.999993*	0.999956*	1.00013*	0.999828*	0.99992*	0.999338*	1.00051*	0.999886*	1.00005*	1.00069*	1.00012*	1.00018*	1.00002*	1.00016*	1.00069*	1.00076*	0.997315*	0.999822*	1.00004*	0.999908*	1.00007*	1.00031*	1.00261*
	1570000*	1.00026*	1.00034*	0.999881*	1.00021*	0.999919*	1.00014*	0.99995*	0.999989*	1.00004*	0.999738*	0.999841*	0.999922*	0.99928*	0.999907*	1.00014*	1.00007*	1.00066*	1.00013*	1.00004*	0.999986*	0.999813*	0.99982*	1.00041*	0.997066*	0.999659*	0.999958*	0.999816*	1.00003*	0.998003*	1.00164*
	1630000*	0.999195*	1.00056*	0.998098*	1.00042*	0.999997*	1.00012*	0.999973*	0.999974*	0.999979*	1.00007*	1.00003*	0.999738*	0.999023*	0.999597*	0.999747*	0.999975*	1.00061*	1.00004*	1.00001*	1.00002*	0.999844*	0.999822*	1.00045*	0.996967*	0.999864*	1.00005*	0.999694*	0.999371*	0.999802*	1.00095*
	1680000*	0.999924*	0.999816*	0.999039*	0.999754*	1.00028*	1.00004*	1*	0.999968*	0.999993*	1.00004*	0.999886*	0.999674*	0.999265*	0.999896*	0.999383*	1.00001*	1.00059*	0.999956*	1.00007*	1.00004*	0.999835*	1.00066*	1.00042*	0.996887*	0.999952*	0.999969*	0.999729*	0.999474*	0.999589*	1.00052*
	1780000*	0.999338*	0.999415*	0.999929*	0.999855*	1.00071*	0.999887*	0.999992*	0.999964*	0.999963*	0.999965*	0.999913*	0.999995*	0.999349*	0.998993*	0.999786*	0.999919*	1.00054*	1.00011*	1.00007*	0.999988*	1.00013*	1.0001*	1.0003*	0.996242*	1.00025*	1.00003*	0.999877*	0.999882*	0.999814*	0.999777*
	1890000*	1.00019*	0.999996*	1.00014*	1.00041*	0.999834*	0.99982*	1*	1.00003*	0.999953*	0.999799*	0.999885*	0.999713*	0.999542*	1.00039*	0.999665*	0.999912*	1.00039*	1.00017*	1.00009*	1.00001*	1.0002*	0.999807*	1.00055*	0.996609*	0.999807*	1.00001*	0.999839*	1.00044*	1.00034*	0.99926*
	1990000*	1.00051*	1.00017*	1.00074*	1.00008*	1.0001*	1.00031*	0.999954*	0.999984*	0.999965*	0.999874*	0.999998*	0.999772*	0.999138*	0.999908*	0.999481*	0.99984*	1.00031*	1.00005*	1.00015*	1.00003*	1.00009*	0.999691*	1.00055*	0.9967*	1*	1.00001*	1.00004*	0.999*	1.00063*	0.999095*
	2100000*	0.999887*	1.00033*	1.00167*	1.0004*	1.00019*	1.00058*	0.999969*	0.99998*	1.00001*	0.999989*	0.999948*	1.00012*	0.999228*	0.999266*	0.999176*	0.999877*	1.00028*	0.999898*	1*	0.999978*	0.999853*	0.999583*	1.00039*	0.996908*	0.999781*	0.999982*	0.999634*	0.999066*	0.998911*	1.00127*
	2200000*	1.00055*	0.999925*	0.999924*	0.999483*	1.00045*	0.999534*	0.999971*	0.999978*	0.999979*	1.00011*	1.00014*	0.999897*	0.999069*	0.999781*	0.99881*	0.99987*	1.0003*	0.999942*	0.999922*	0.999991*	0.999963*	1.00041*	1.00095*	0.997583*	0.999726*	1.00002*	0.9997*	1.00027*	0.998792*	0.999884*
	2310000*	1.00008*	0.999517*	0.999953*	0.999723*	0.999766*	0.999972*	0.999977*	0.999967*	0.999944*	1.00012*	0.999876*	0.999965*	0.998529*	0.999104*	0.998812*	0.999834*	1.00021*	0.999875*	1.00004*	0.999968*	1.00004*	1.00048*	1.00028*	0.997838*	0.999879*	0.999948*	0.999697*	1.00185*	1.00095*	0.999637*
	2410000*	0.999355*	0.999553*	1.00095*	0.999346*	1.00019*	1.00001*	0.999981*	0.999979*	0.999993*	0.999843*	1.00016*	0.999708*	0.99877*	0.999994*	0.999042*	0.999818*	1.00012*	0.999915*	1.00009*	0.999971*	1.00003*	1.00071*	1.00039*	0.997926*	0.999939*	1.00005*	1.00002*	0.999189*	1.00017*	0.99953*
	2520000*	0.999348*	1.00013*	1.00038*	1.00016*	1.00027*	1.00046*	0.99998*	1*	0.999997*	1.00001*	1.00005*	0.999876*	0.998969*	0.999574*	0.99874*	0.999858*	1.00014*	0.999981*	0.99998*	1.00011*	1.0002*	1.00054*	1.00058*	0.998391*	0.999946*	1.00007*	1.00002*	1.00096*	1.00047*	0.999047*
	2620000*	1.00081*	1.00049*	0.999324*	1.00005*	1.00015*	1.00007*	0.999981*	0.999979*	1*	0.99991*	0.999927*	1.00002*	0.998856*	0.99938*	0.999134*	0.999871*	0.999965*	0.99999*	0.999997*	1.00003*	1.0001*	1.00132*	1.00062*	0.999231*	1.00014*	1.00008*	1.00017*	1.00089*	0.999915*	1*
	2730000*	1.00068*	1.00003*	0.999842*	1.00016*	0.999951*	1.00002*	0.999973*	1.00003*	1*	0.999974*	0.999913*	1.00025*	0.999798*	0.999535*	0.998699*	0.999809*	1.00004*	1.00007*	1.00001*	0.99999*	0.999889*	1.00081*	0.999882*	0.999052*	1.00001*	1.00015*	0.999935*	1.00017*	0.999933*	1.00127*
	2830000*	0.999983*	0.999793*	0.999213*	1.00034*	0.999982*	0.999832*	1.00003*	0.999993*	1.00001*	0.999829*	0.999671*	1.00015*	1.00029*	0.999504*	0.999108*	0.999862*	0.999983*	0.99986*	1.00003*	1.00003*	0.999992*	1.00028*	0.999618*	0.999849*	1.00001*	0.999912*	1.00009*	0.998052*	0.999707*	1.00093*
	2940000*	0.999389*	1.00013*	0.999929*	1.00005*	1.00022*	1.00032*	0.999973*	0.999984*	0.999996*	1.00016*	1.00005*	1.00024*	1.00004*	0.999139*	0.9992*	0.99987*	0.999958*	1.00006*	0.999965*	1.00003*	0.999853*	1.00107*	0.999648*	1.00024*	0.99985*	0.999862*	1.00001*	1.00016*	0.998167*	0.999632*
	3040000*	0.999706*	1.00053*	0.999828*	1*	1.00008*	1.0005*	0.999987*	0.999973*	0.999994*	1.00004*	1.00014*	1.00019*	1.00045*	1.00022*	0.999331*	0.999823*	0.999968*	1.00006*	0.999983*	1.00005*	0.999891*	1.00195*	0.999931*	1.00094*	1.00011*	1.00013*	0.999901*	0.999713*	1.00075*	0.999369*
	3150000*	0.999889*	1.00013*	1*	1.00049*	1.00025*	1.00018*	0.999959*	0.999956*	1*	1.00011*	0.999817*	1.00043*	0.999548*	0.999577*	0.998957*	0.999891*	0.999938*	0.999877*	0.999965*	1*	1.00001*	1.00205*	0.998986*	1.00046*	1.00014*	1.00001*	0.999906*	1.00015*	1.00129*	1.00009*
	3250000*	1.00057*	1.00045*	0.999256*	0.998954*	0.999819*	0.999685*	0.999994*	0.999992*	0.99998*	1.00023*	1.00004*	0.999756*	1.00025*	0.999735*	0.999813*	0.999916*	0.999888*	0.999947*	0.999857*	0.99995*	1.00005*	1.00143*	0.998816*	1.00056*	0.999808*	1.00004*	1.00003*	0.998919*	0.997864*	1.00159*
	3360000*	0.999705*	0.999296*	1.00046*	1.00038*	1.00012*	1.0002*	1.00001*	0.999984*	0.99996*	0.999841*	1.00024*	0.999813*	0.999664*	0.999532*	0.999993*	0.99999*	0.999963*	0.999912*	1.00008*	0.999982*	1.00011*	1.0011*	0.998579*	1.0012*	0.999948*	0.999984*	1.0002*	0.999501*	1.00136*	0.998389*
	3570000*	1.00027*	1.00113*	1.00062*	0.999952*	0.999981*	0.999951*	0.999961*	0.999993*	1*	0.99999*	1.00013*	0.99983*	0.999515*	1.00009*	0.999609*	1*	0.999943*	1.00002*	0.999992*	1.00004*	1.00006*	1.00083*	0.999033*	1.0012*	0.999874*	0.999844*	0.99979*	0.999247*	0.99993*	0.999762*
	3770000*	0.999726*	0.999737*	1.00056*	0.999792*	0.999511*	1.00001*	0.999999*	1*	1*	0.999969*	0.999614*	0.999916*	0.999923*	0.999685*	1.00009*	1.00007*	0.999968*	1.00005*	0.999992*	1.00006*	1.00022*	0.999754*	0.99945*	1.00127*	1.00004*	0.999901*	0.999959*	1.0009*	0.998926*	1.00079*
	3980000*	0.999776*	0.999466*	0.999315*	1.00026*	0.99992*	1.00027*	0.999969*	1.00003*	0.999923*	0.9998*	0.999914*	1.00017*	0.99982*	1.00008*	1.00019*	0.999927*	0.999971*	1*	0.999955*	1.00008*	1.00007*	1.00126*	0.998735*	1.00081*	1.00001*	1.00007*	1.00017*	0.999637*	0.999317*	0.999013*
	4190000*	1.00022*	1.00077*	0.998729*	1.00042*	0.999913*	1.00045*	1.00004*	0.999977*	1.00003*	1.00008*	1.00006*	1.00031*	1.00055*	0.999671*	0.999829*	0.999967*	1.00005*	0.999787*	0.999971*	0.999933*	0.999982*	1.00114*	1.00084*	1.00111*	0.999983*	0.999967*	0.999936*	0.99948*	1.00114*	1.00166*
	4400000*	0.999545*	1.00047*	0.999235*	0.999548*	1.00032*	0.999604*	0.999943*	1*	0.999983*	0.999841*	1.00016*	1.00004*	0.999403*	1.0003*	1.00021*	1.0001*	0.999901*	1.00008*	0.999973*	0.999878*	0.999918*	1.0005*	1.00173*	0.999974*	0.999947*	0.999808*	1.00014*	1.00243*	1.00068*	1.00067*
	4610000*	0.999796*	0.999273*	0.999132*	1.00008*	0.99975*	0.999921*	1.00002*	1.00002*	0.999993*	0.999865*	0.999868*	0.99986*	1.00001*	0.999757*	1.00011*	0.999966*	1.00006*	1.00011*	1.00001*	1.00002*	1.00002*	0.999425*	1.00061*	1.00042*	1.00002*	1.00014*	0.999878*	0.999723*	1.00056*	1.00009*
	4820000*	0.999986*	0.999986*	0.999986*	0.999986*	0.999986*	0.999986*	0.999986*	0.999986*	0.999986*	0.999986*	0.999986*	0.999986*	0.999986*	0.999986*	0.999986*	0.999986*	0.999986*	0.999986*	1*	1*	1*	1*	1*	1*	1*	1*	1*	0.999957*	0.999952*	0.999952*

## Sheet: FIGURE 4D
Agostini et al, 2025
Figure 4D
			SSNA-1(FL)								SSNA-1(FL)
	Radius (nm)	Exp. 1	Exp. 2	Exp. 3			Item	Time (s)	Intensity (Cnt/s)	DLS Temp (C)	Radius (nm)	Amplitude	%PD	Mw-R (kDa)	Baseline	SOS
	0.0234487			0			Exp. 1	84	657280	20	52.4	0.46	Multimodal	35461.5	1.006	879.79
	0.0234489		0				Exp. 2	190	672631	20	53.3	0.452	Multimodal	36903.8	1.006	957.189
	0.0234516	0					Exp. 3	240	749828	20	72.6	0.484	Multimodal	76116.9	1.006	561.045
	0.0297367			0			Item	Time (s)	Intensity (Cnt/s)	DLS Temp (C)	Radius (nm)	Amplitude	%PD	Mw-R (kDa)	Baseline	SOS
	0.0297369		0			Mean			693247	20	59.4	0.465	57.1	49494.1	1.006	799.341
	0.0297403	0				S			49599	0	11.4	0.017	0	23067.3	0	209.968
	0.0377109			0		%S			7	0	19.2	3.563	0	46.6	0.027	26.268
	0.0377112		0			S≤			2460041917	0	130.5	0	0	5.321e+08	0	44086.7
	0.0377155	0				Min			657280	20	52.4	0.452	57.1	35461.5	1.006	561.045
	0.0478234			0		Max			749828	20	72.6	0.484	57.1	76116.9	1.006	957.189
	0.0478238		0
	0.0478292	0
	0.0606477			0
	0.0606481		0
	0.0606551	0
	0.076911			0
	0.0769115		0
	0.0769203	0
	0.0975353			0
	0.097536		0
	0.0975472	0
	0.12369			0
	0.123691		0
	0.123705	0
	0.156859			0
	0.15686		0
	0.156878	0
	0.198922			0
	0.198924		0
	0.198946	0
	0.252265			0
	0.252267		0
	0.252296	0
	0.319912			0
	0.319915		0
	0.319951	0
	0.4057			0
	0.405703		0
	0.405749	0
	0.514492			0
	0.514496		0
	0.514554	0
	0.652458			0
	0.652462		0
	0.652537	0
	0.82742			0
	0.827426		0
	0.827521	0
	1.0493			0
	1.04931		0
	1.04943	14.6902
	1.33068			0
	1.33069		0.346051
	1.33084	24.7928
	1.68751			0
	1.68753		19.7478
	1.68772	21.075
	2.14004			0
	2.14005		23.1566
	2.1403	10.8653
	2.71391			7.6604
	2.71393		17.3589
	2.71424	3.94563
	3.44167			31.7239
	3.44169		11.8501
	3.44209	2.96028
	4.36458			34.1971
	4.36461		8.80374
	4.36511	4.82359
	5.53498			16.7691
	5.53502		6.64714
	5.53566	5.7824
	7.01924			0
	7.01929		4.17835
	7.0201	4.48957
	8.90152			0
	8.90158		1.68838
	8.9026	1.97744
	11.2885			0
	11.2886		0.133812
	11.2899	0.106754
	14.3157			0
	14.3158		0
	14.3174	0
	18.1545			0
	18.1547		0
	18.1568	0
	23.0229			0
	23.023		0
	23.0257	0
	29.1966			0
	29.1969		0
	29.2002	0
	37.026			0
	37.0263		0.238103
	37.0305	0
	46.9549			0.0625723
	46.9552		0.721796
	46.9606	0.0977454
	59.5462			2.20873
	59.5467		1.12133
	59.5535	0.658675
	75.5141			3.42322
	75.5146		1.31648
	75.5233	1.12629
	95.7639			2.85889
	95.7646		1.25509
	95.7756	1.24531
	121.444			1.0961
	121.445		0.938872
	121.459	0.955672
	154.01			0
	154.011		0.459768
	154.029	0.407348
	195.309			0
	195.311		0.0376471
	195.333	0
	247.683			0
	247.685		0
	247.714	0
	314.102			0
	314.104		0
	314.14	0
	398.332			0
	398.334		0
	398.38	0
	505.148			0
	505.151		0
	505.209	0
	640.608			0
	640.612		0
	640.686	0
	812.393			0
	812.398		0
	812.491	0
	1030.24			0
	1030.25		0
	1030.37	0
	1306.51			0
	1306.52		0
	1306.67	0
	1656.87			0
	1656.88		0
	1657.07	0
	2101.17			0
	2101.18		0
	2101.43	0
	2664.62			0
	2664.64		0
	2664.94	0
	3379.16			0
	3379.18		0
	3379.57	0
	4285.31			0
	4285.34		0
	4285.83	0
	5434.46			0
	5434.5		0
	5435.12	0
	6891.76			0
	6891.81		0
	6892.6	0
	8739.85			0
	8739.91		0
	8740.91	0
	11083.5			0
	11083.6		0
	11084.9	0
	14055.7			0
	14055.8		0
	14057.4	0
	17824.8			0
	17824.9		0
	17827	0
	22604.7			0
	22604.9		0
	22607.5	0
	28666.4			0
	28666.6		0
	28669.9	0

## Sheet: FIGURE 4E
Agostini et al, 2025
Figure 4E
			SSNA-1(18-105)								SSNA-1(18-105)
	Radius (nm)	Exp. 1	Exp. 2	Exp. 3			Item	Time (s)	Intensity (Cnt/s)	DLS Temp (C)	Radius (nm)	Amplitude	%PD	Mw-R (kDa)	Baseline	SOS
	0.0234487			0			Exp. 1	1700000	415900	20	27.3	0.441	Multimodal	7739.6	1.002	3938.03
	0.0234489		0				Exp. 2	1700000	375957	20	35.8	0.407	Multimodal	14560.9	1.007	1339.18
	0.0234516	0					Exp. 3	1700000	398288	20	35.7	0.399	Multimodal	14483.2	1.01	1285.44
	0.0297367			0			Item	Time (s)	Intensity (Cnt/s)	DLS Temp (C)	Radius (nm)	Amplitude	%PD	Mw-R (kDa)	Baseline	SOS
	0.0297369		0			Mean			396715	20	33	0.416	57.1	12261.3	1.006	2187.55
	0.0297403	0				S			20018	0	4.9	0.022	0	3916.1	0.004	1516.2
	0.0377109			0		%S			5	0	14.8	5.342	0	31.9	0.392	69.31
	0.0377112		0			S≤			400710472	0	23.7	0	0	1.53355e+07	0	2.29887e+06
	0.0377155	0				Min			375957	20	27.3	0.399	57.1	7739.6	1.002	1285.44
	0.0478234			0		Max			415900	20	35.8	0.441	57.1	14560.9	1.01	3938.03
	0.0478238		0
	0.0478292	0
	0.0606477			0
	0.0606481		0
	0.0606551	0
	0.076911			0
	0.0769115		0
	0.0769203	0
	0.0975353			0
	0.097536		0
	0.0975472	0
	0.12369			0
	0.123691		0
	0.123705	0
	0.156859			0
	0.15686		0
	0.156878	0
	0.198922			0
	0.198924		0
	0.198946	0
	0.252265			0
	0.252267		0
	0.252296	0
	0.319912			0
	0.319915		0
	0.319951	0
	0.4057			0
	0.405703		0
	0.405749	0
	0.514492			0
	0.514496		0
	0.514554	0
	0.652458			0
	0.652462		0
	0.652537	0
	0.82742			0
	0.827426		0
	0.827521	0
	1.0493			0
	1.04931		0
	1.04943	14.6902
	1.33068			0
	1.33069		0.346051
	1.33084	24.7928
	1.68751			0
	1.68753		19.7478
	1.68772	21.075
	2.14004			0
	2.14005		23.1566
	2.1403	10.8653
	2.71391			7.6604
	2.71393		17.3589
	2.71424	3.94563
	3.44167			31.7239
	3.44169		11.8501
	3.44209	2.96028
	4.36458			34.1971
	4.36461		8.80374
	4.36511	4.82359
	5.53498			16.7691
	5.53502		6.64714
	5.53566	5.7824
	7.01924			0
	7.01929		4.17835
	7.0201	4.48957
	8.90152			0
	8.90158		1.68838
	8.9026	1.97744
	11.2885			0
	11.2886		0.133812
	11.2899	0.106754
	14.3157			0
	14.3158		0
	14.3174	0
	18.1545			0
	18.1547		0
	18.1568	0
	23.0229			0
	23.023		0
	23.0257	0
	29.1966			0
	29.1969		0
	29.2002	0
	37.026			0
	37.0263		0.238103
	37.0305	0
	46.9549			0.0625723
	46.9552		0.721796
	46.9606	0.0977454
	59.5462			2.20873
	59.5467		1.12133
	59.5535	0.658675
	75.5141			3.42322
	75.5146		1.31648
	75.5233	1.12629
	95.7639			2.85889
	95.7646		1.25509
	95.7756	1.24531
	121.444			1.0961
	121.445		0.938872
	121.459	0.955672
	154.01			0
	154.011		0.459768
	154.029	0.407348
	195.309			0
	195.311		0.0376471
	195.333	0
	247.683			0
	247.685		0
	247.714	0
	314.102			0
	314.104		0
	314.14	0
	398.332			0
	398.334		0
	398.38	0
	505.148			0
	505.151		0
	505.209	0
	640.608			0
	640.612		0
	640.686	0
	812.393			0
	812.398		0
	812.491	0
	1030.24			0
	1030.25		0
	1030.37	0
	1306.51			0
	1306.52		0
	1306.67	0
	1656.87			0
	1656.88		0
	1657.07	0
	2101.17			0
	2101.18		0
	2101.43	0
	2664.62			0
	2664.64		0
	2664.94	0
	3379.16			0
	3379.18		0
	3379.57	0
	4285.31			0
	4285.34		0
	4285.83	0
	5434.46			0
	5434.5		0
	5435.12	0
	6891.76			0
	6891.81		0
	6892.6	0
	8739.85			0
	8739.91		0
	8740.91	0
	11083.5			0
	11083.6		0
	11084.9	0
	14055.7			0
	14055.8		0
	14057.4	0
	17824.8			0
	17824.9		0
	17827	0
	22604.7			0
	22604.9		0
	22607.5	0
	28666.4			0
	28666.6		0
	28669.9	0

## Sheet: FIGURE 4F
Agostini et al, 2025
Figure 4F
			SSNA-1(19-105)								SSNA-1(19-105)
	Radius (nm)	Exp. 1	Exp. 2	Exp. 3			Item	Time (s)	Intensity (Cnt/s)	DLS Temp (C)	Radius (nm)	Amplitude	%PD	Mw-R (kDa)	Baseline	SOS
	0.0234468			0			Exp. 1	1700000	187412	20	2.5	0.269	Multimodal	28.4	1.006	337.229
	0.0234469		0				Exp. 2	1700000	181109	20	2.3	0.278	Multimodal	24.3	1.006	320.482
	0.0234484	0					Exp. 3	1700000	178097	20	2.3	0.277	Multimodal	23.3	1.006	318.685
	0.0297343			0			Item	Time (s)	Intensity (Cnt/s)	DLS Temp (C)	Radius (nm)	Amplitude	%PD	Mw-R (kDa)	Baseline	SOS
	0.0297344		0			Mean			182206	20	2.4	0.274	57.1	25.4	1.006	325.465
	0.0297363	0				S			4754	0	0.1	0.005	0	2.7	0	10.227
	0.0377079			0		%S			3	0	4.5	1.702	0	10.6	0.031	3.142
	0.037708		0			S≤			22596697	0	0	0	0	7.3	0	104.598
	0.0377104	0				Min			178097	20	2.3	0.269	57.1	23.3	1.006	318.685
	0.0478196			0		Max			187412	20	2.5	0.278	57.1	28.4	1.006	337.229
	0.0478197		0
	0.0478227	0
	0.0606428			0
	0.060643		0
	0.0606469	0
	0.0769048			0
	0.076905		0
	0.0769099	0
	0.0975275			0
	0.0975278		0
	0.097534	0
	0.12368			0
	0.123681		0
	0.123689	0
	0.156846			0
	0.156847		0
	0.156857	0
	0.198906			0
	0.198907		0
	0.198919	0
	0.252245			0
	0.252246		0
	0.252262	0
	0.319887			0
	0.319888		0
	0.319908	0
	0.405667			0
	0.405668		0
	0.405694	0
	0.51445			0
	0.514452		0
	0.514485	0
	0.652405			0
	0.652407		0
	0.652448	0
	0.827354			0
	0.827356		0
	0.827408	0
	1.04922			0
	1.04922		0
	1.04929	0
	1.33057			1.34165
	1.33058		0.0613951
	1.33066	0
	1.68738			16.4301
	1.68738		14.2917
	1.68749	12.5578
	2.13986			23.6614
	2.13987		22.3123
	2.14001	24.1501
	2.71369			21.6638
	2.7137		21.8175
	2.71387	23.8333
	3.44139			15.552
	3.4414		16.8182
	3.44162	17.0884
	4.36423			9.493
	4.36424		11.052
	4.36452	10.0264
	5.53454			5.19507
	5.53456		6.41415
	5.53491	5.20505
	7.01868			2.69924
	7.0187		3.35441
	7.01914	2.63296
	8.9008			1.43264
	8.90083		1.6147
	8.90139	1.46177
	11.2876			0.830086
	11.2877		0.750046
	11.2884	0.940204
	14.3145			0.531625
	14.3146		0.375593
	14.3155	0.657612
	18.1531			0.361128
	18.1531		0.235324
	18.1543	0.458927
	23.021			0.248835
	23.0211		0.187865
	23.0225	0.307377
	29.1943			0.170605
	29.1944		0.168241
	29.1962	0.198364
	37.023			0.116723
	37.0231		0.152668
	37.0255	0.127315
	46.9511			0.0806743
	46.9512		0.134675
	46.9542	0.0855034
	59.5414			0.0568209
	59.5416		0.112247
	59.5454	0.0634105
	75.508			0.0406597
	75.5083		0.0834846
	75.513	0.053022
	95.7562			0.0292218
	95.7565		0.0485845
	95.7626	0.0479609
	121.434			0.0208592
	121.434		0.0149237
	121.442	0.0430223
	153.998			0.014649
	153.998		0
	154.008	0.0344012
	195.294			0.00999749
	195.294		0
	195.307	0.0209384
	247.664			0.0065106
	247.664		0
	247.68	0.00624583
	314.077			0.00395123
	314.078		0
	314.098	0
	398.299			0.00219018
	398.301		0
	398.326	0
	505.107			0.00113817
	505.109		0
	505.141	0
	640.556			0.00068005
	640.558		0
	640.599	0
	812.327			0.00064127
	812.33		0
	812.381	0
	1030.16			0.00080381
	1030.16		0
	1030.23	0
	1306.41			0.00095971
	1306.41		0
	1306.49	0
	1656.73			0.00096817
	1656.74		0
	1656.84	0
	2101			0.00078631
	2101.01		0
	2101.14	0
	2664.4			0.00046802
	2664.41		0
	2664.58	0
	3378.89			0.00014654
	3378.9		0
	3379.11	0
	4284.97			0
	4284.98		0
	4285.25	0
	5434.02			0
	5434.04		0
	5434.38	0
	6891.2			0
	6891.23		0
	6891.66	0
	8739.14			0
	8739.17		0
	8739.73	0
	11082.6			0
	11082.7		0
	11083.4	0
	14054.5			0
	14054.6		0
	14055.5	0
	17823.4			0
	17823.4		0
	17824.6	0
	22602.9			0
	22603		0
	22604.4	0
	28664.1			0
	28664.2		0
	28666	0

## Sheet: FIGURE 4G
Agostini et al, 2025
Figure 4G
			SSNA-1(1-100)								SSNA-1(1-100)
	Radius (nm)	Exp. 1	Exp. 2	Exp. 3			Item	Time (s)	Intensity (Cnt/s)	DLS Temp (C)	Radius (nm)	Amplitude	%PD	Mw-R (kDa)	Baseline	SOS
	0.023445	0					Exp. 1	94	177350	20	18.5	0.538	Multimodal	3115	1	125.589
	0.0234462		0				Exp. 2	1700000	1196849	20	20.1	0.577	Multimodal	3765.4	0.999	88.139
	0.0234463			0			Exp. 3	1700000	1223759	20	20.8	0.575	Multimodal	4075.6	1	83.957
	0.029732	0					Item	Time (s)	Intensity (Cnt/s)	DLS Temp (C)	Radius (nm)	Amplitude	%PD	Mw-R (kDa)	Baseline	SOS
	0.0297335		0			Mean			865986	20	19.8	0.563	57.1	3652	0.999	99.228
	0.0297337			0		S			596528	0	1.2	0.022	0	490.2	0.001	22.924
	0.0377049	0				%S			69	0	5.8	3.928	0	13.4	0.059	23.103
	0.0377068		0			S≤			355845510466	0	1.3	0	0	240332	0	525.529
	0.037707			0		Min			177350	20	18.5	0.538	57.1	3115	0.999	83.957
	0.0478158	0				Max			1223759	20	20.8	0.577	57.1	4075.6	1	125.589
	0.0478182		0
	0.0478185			0
	0.060638	0
	0.0606412		0
	0.0606415			0
	0.0768987	0
	0.0769026		0
	0.0769031			0
	0.0975198	0
	0.0975248		0
	0.0975254			0
	0.123671	0
	0.123677		0
	0.123678			0
	0.156834	0
	0.156842		0
	0.156843			0
	0.198891	0
	0.198901		0
	0.198902			0
	0.252225	0
	0.252238		0
	0.252239			0
	0.319861	0
	0.319878		0
	0.31988			0
	0.405635	0
	0.405656		0
	0.405658			0
	0.51441	0
	0.514436		0
	0.514439			0
	0.652354	0
	0.652387		0
	0.652391			0
	0.827288	0
	0.827331		0
	0.827336			0
	1.04913	0
	1.04919		0
	1.04919			0
	1.33047	0
	1.33054		0
	1.33054			0
	1.68725	0
	1.68733		0
	1.68734			0
	2.1397	0
	2.13981		0
	2.13982			0
	2.71347	0
	2.71361		0
	2.71363			0
	3.44112	4.75295
	3.44129		13.3838
	3.44132			0
	4.36389	11.4252
	4.36411		22.6498
	4.36414			12.3445
	5.5341	14.1232
	5.53439		17.5861
	5.53442			23.1079
	7.01812	13.9239
	7.01848		9.55208
	7.01853			19.2646
	8.9001	12.4578
	8.90055		4.97333
	8.90061			11.3954
	11.2867	10.5774
	11.2873		3.98258
	11.2874			6.22778
	14.3134	8.63388
	14.3141		4.55793
	14.3142			4.42202
	18.1516	6.80103
	18.1526		5.10342
	18.1527			4.33759
	23.0192	5.19462
	23.0204		5.03254
	23.0205			4.526
	29.192	3.87976
	29.1935		4.41914
	29.1937			4.36547
	37.0201	2.86209
	37.022		3.53549
	37.0222			3.80544
	46.9474	2.0952
	46.9498		2.58935
	46.9501			2.98361
	59.5367	1.50227
	59.5398		1.66726
	59.5402			2.01789
	75.5021	1.0062
	75.5059		0.810869
	75.5064			1.01006
	95.7486	0.565047
	95.7536		0.156317
	95.7541			0.191733
	121.425	0.19927
	121.431		0
	121.432			0
	153.986	0
	153.994		0
	153.994			0
	195.278	0
	195.288		0
	195.29			0
	247.644	0
	247.657		0
	247.658			0
	314.052	0
	314.068		0
	314.07			0
	398.268	0
	398.288		0
	398.291			0
	505.067	0
	505.093		0
	505.096			0
	640.506	0
	640.538		0
	640.542			0
	812.263	0
	812.305		0
	812.31			0
	1030.08	0
	1030.13		0
	1030.14			0
	1306.3	0
	1306.37		0
	1306.38			0
	1656.6	0
	1656.69		0
	1656.7			0
	2100.83	0
	2100.94		0
	2100.96			0
	2664.19	0
	2664.33		0
	2664.35			0
	3378.62	0
	3378.79		0
	3378.82			0
	4284.63	0
	4284.85		0
	4284.88			0
	5433.59	0
	5433.87		0
	5433.9			0
	6890.66	0
	6891.01		0
	6891.06			0
	8738.45	0
	8738.9		0
	8738.96			0
	11081.8	0
	11082.3		0
	11082.4			0
	14053.4	0
	14054.1		0
	14054.2			0
	17822	0
	17822.9		0
	17823			0
	22601.1	0
	22602.3		0
	22602.4			0
	28661.8	0
	28663.3		0
	28663.5			0

## Sheet: FIGURE 4H
Agostini et al, 2025
Figure 4H
			SSNA-1(1-97)								SSNA-1(1-97)
	Radius (nm)	Exp. 1	Exp. 2	Exp. 3			Item	Time (s)	Intensity (Cnt/s)	DLS Temp (C)	Radius (nm)	Amplitude	%PD	Mw-R (kDa)	Baseline	SOS
	0.0234466	0					Exp. 1	0	293765	20	34	0.409	Multimodal	12855.6	1.004	2427.06
	0.0234469		0				Exp. 2	98	313111	20	52.6	0.407	Multimodal	35862.6	1.01	1146.5
	0.023447			0			Exp. 3	160	301716	20	49.3	0.397	Multimodal	30762.3	1.009	1092.24
	0.029734	0					Item	Time (s)	Intensity (Cnt/s)	DLS Temp (C)	Radius (nm)	Amplitude	%PD	Mw-R (kDa)	Baseline	SOS
	0.0297344		0			Mean			302864	20	45.3	0.404	57.1	26493.5	1.008	1555.27
	0.0297345			0		S			9724	0	10	0.006	0	12083	0.003	755.481
	0.0377075	0				%S			3	0	22	1.489	0	45.6	0.282	48.576
	0.0377079		0			S≤			94558037	0	99.3	0	0	1.45998e+08	0	570751
	0.037708			0		Min			293765	20	34	0.397	57.1	12855.6	1.004	1092.24
	0.0478191	0				Max			313111	20	52.6	0.409	57.1	35862.6	1.01	2427.06
	0.0478197		0
	0.0478198			0
	0.0606422	0
	0.060643		0
	0.0606431			0
	0.076904	0
	0.0769049		0
	0.0769051			0
	0.0975265	0
	0.0975277		0
	0.097528			0
	0.123679	0
	0.123681		0
	0.123681			0
	0.156845	0
	0.156847		0
	0.156847			0
	0.198904	0
	0.198907		0
	0.198907			0
	0.252242	0
	0.252245		0
	0.252246			0
	0.319883	0
	0.319887		0
	0.319888			0
	0.405663	0
	0.405668		0
	0.405669			0
	0.514445	0
	0.514452		0
	0.514453			0
	0.652399	0
	0.652406		0
	0.652408			0
	0.827345	0
	0.827355		0
	0.827358			0
	1.04921	0
	1.04922		0
	1.04922			0
	1.33056	0
	1.33058		0
	1.33058			0
	1.68736	0
	1.68738		0
	1.68739			0
	2.13984	0
	2.13987		3.37275
	2.13988			0
	2.71366	0
	2.71369		21.5485
	2.7137			0
	3.44136	7.84392
	3.4414		25.5916
	3.44141			48.9777
	4.36419	35.1221
	4.36424		19.0004
	4.36425			34.4382
	5.53448	26.806
	5.53455		9.89705
	5.53457			0
	7.01861	5.27811
	7.01869		3.02612
	7.01871			0
	8.90071	0
	8.90082		0
	8.90084			0
	11.2875	0
	11.2877		0
	11.2877			0
	14.3144	0
	14.3145		0
	14.3146			0
	18.1529	0
	18.1531		0
	18.1532			0
	23.0208	0
	23.0211		0
	23.0211			0
	29.194	0
	29.1944		0
	29.1944			0
	37.0226	0
	37.0231		0.964463
	37.0232			0
	46.9506	1.67897
	46.9512		2.06866
	46.9513			0.176736
	59.5409	5.41494
	59.5416		2.92493
	59.5417			4.6495
	75.5073	7.50435
	75.5082		3.38754
	75.5084			6.57421
	95.7553	6.75696
	95.7564		3.33807
	95.7567			4.53
	121.433	3.55587
	121.434		2.72051
	121.435			0.653609
	153.996	0.0387611
	153.998		1.64865
	153.999			0
	195.292	0
	195.294		0.510801
	195.295			0
	247.661	0
	247.664		0
	247.665			0
	314.074	0
	314.077		0
	314.078			0
	398.295	0
	398.3		0
	398.301			0
	505.102	0
	505.108		0
	505.11			0
	640.55	0
	640.558		0
	640.559			0
	812.319	0
	812.329		0
	812.331			0
	1030.15	0
	1030.16		0
	1030.17			0
	1306.39	0
	1306.41		0
	1306.41			0
	1656.72	0
	1656.74		0
	1656.74			0
	2100.98	0
	2101.01		0
	2101.01			0
	2664.38	0
	2664.41		0
	2664.42			0
	3378.85	0
	3378.9		0
	3378.9			0
	4284.92	0
	4284.98		0
	4284.99			0
	5433.97	0
	5434.03		0
	5434.05			0
	6891.14	0
	6891.22		0
	6891.24			0
	8739.06	0
	8739.16		0
	8739.19			0
	11082.5	0
	11082.7		0
	11082.7			0
	14054.4	0
	14054.6		0
	14054.6			0
	17823.2	0
	17823.4		0
	17823.5			0
	22602.7	0
	22602.9		0
	22603			0
	28663.8	0
	28664.1		0
	28664.2			0

## Sheet: FIGURE 4I
Agostini et al, 2025
Figure 4I
			SSNA-1(1-96)								SSNA-1(1-96)
	Radius (nm)	Exp. 1	Exp. 2	Exp. 3			Item	Time (s)	Intensity (Cnt/s)	DLS Temp (C)	Radius (nm)	Amplitude	%PD	Mw-R (kDa)	Baseline	SOS
	0.0234457	0					Exp. 1	3100	55200	20	3.6	0.225	Multimodal	68.9	1.007	325.418
	0.0234462		0				Exp. 2	3200	56393	20	2.7	0.232	Multimodal	35	1.011	480.915
	0.0234467			0			Exp. 3	3300	55007	20	3.4	0.219	Multimodal	57.3	1.008	325.126
	0.0297329	0					Item	Time (s)	Intensity (Cnt/s)	DLS Temp (C)	Radius (nm)	Amplitude	%PD	Mw-R (kDa)	Baseline	SOS
	0.0297335		0			Mean			55533	20	3.2	0.225	57.1	53.8	1.009	377.153
	0.0297341			0		S			751	0	0.5	0.006	0	17.2	0.002	89.86
	0.0377061	0				%S			1	0	14.5	2.88	0	32	0.186	23.826
	0.0377068		0			S≤			563434	0	0.2	0	0	296.5	0	8074.91
	0.0377076			0		Min			55007	20	2.7	0.219	57.1	35	1.007	325.126
	0.0478173	0				Max			56393	20	3.6	0.232	57.1	68.9	1.011	480.915
	0.0478182		0
	0.0478193			0
	0.06064	0
	0.0606411		0
	0.0606424			0
	0.0769012	0
	0.0769025		0
	0.0769043			0
	0.0975229	0
	0.0975247		0
	0.0975268			0
	0.123675	0
	0.123677		0
	0.12368			0
	0.156839	0
	0.156842		0
	0.156845			0
	0.198897	0
	0.1989		0
	0.198905			0
	0.252233	0
	0.252238		0
	0.252243			0
	0.319872	0
	0.319877		0
	0.319884			0
	0.405648	0
	0.405655		0
	0.405664			0
	0.514426	0
	0.514436		0
	0.514447			0
	0.652374	0
	0.652386		0
	0.652401			0
	0.827315	0
	0.82733		0
	0.827348			0
	1.04917	0
	1.04919		0
	1.04921			0
	1.33051	0
	1.33053		0
	1.33056			0
	1.6873	6.01134
	1.68733		10.9056
	1.68737			5.95433
	2.13976	15.2129
	2.1398		16.7768
	2.13985			15.7804
	2.71356	19.4973
	2.71361		18.7549
	2.71367			20.1561
	3.44123	18.5775
	3.44129		17.0676
	3.44137			18.8924
	4.36403	14.8073
	4.3641		13.4046
	4.3642			14.7309
	5.53428	10.3975
	5.53438		9.3739
	5.5345			10.093
	7.01835	6.61415
	7.01847		5.94513
	7.01863			6.26337
	8.90038	3.88208
	8.90054		3.46303
	8.90074			3.59569
	11.2871	2.13602
	11.2873		1.87475
	11.2876			1.94753
	14.3138	1.12322
	14.3141		0.959585
	14.3144			1.01916
	18.1522	0.581211
	18.1526		0.479751
	18.153			0.532352
	23.0199	0.309663
	23.0203		0.249083
	23.0208			0.289615
	29.1929	0.180171
	29.1935		0.146667
	29.1941			0.171572
	37.0213	0.120303
	37.0219		0.104452
	37.0228			0.113986
	46.9489	0.0930793
	46.9497		0.0884338
	46.9508			0.0850764
	59.5386	0.0806953
	59.5397		0.0828114
	59.541			0.0697079
	75.5045	0.0743305
	75.5058		0.0797783
	75.5075			0.060425
	95.7517	0.0691997
	95.7534		0.0747853
	95.7556			0.053368
	121.428	0.0628418
	121.431		0.0654143
	121.433			0.0467295
	153.991	0.054413
	153.993		0.0512381
	153.997			0.0399093
	195.285	0.044126
	195.288		0.0336245
	195.292			0.0328972
	247.652	0.0328234
	247.656		0.015675
	247.662			0.025919
	314.062	0.0216431
	314.068		0.00242223
	314.075			0.0192614
	398.281	0.0117647
	398.288		0
	398.297			0.0132015
	505.083	0.00427213
	505.092		0
	505.104			0.00799497
	640.526	0.00014485
	640.538		0
	640.552			0.00389125
	812.289	0
	812.304		0
	812.322			0.00115039
	1030.11	0
	1030.13		0
	1030.15			0
	1306.35	0
	1306.37		0
	1306.4			0
	1656.65	0
	1656.68		0
	1656.72			0
	2100.9	0
	2100.94		0
	2100.99			0
	2664.28	0
	2664.33		0
	2664.39			0
	3378.73	0
	3378.79		0
	3378.87			0
	4284.77	0
	4284.84		0
	4284.94			0
	5433.77	0
	5433.86		0
	5433.98			0
	6890.88	0
	6891.01		0
	6891.16			0
	8738.73	0
	8738.89		0
	8739.09			0
	11082.1	0
	11082.3		0
	11082.6			0
	14053.9	0
	14054.1		0
	14054.4			0
	17822.6	0
	17822.9		0
	17823.3			0
	22601.8	0
	22602.2		0
	22602.7			0
	28662.7	0
	28663.2		0
	28663.9			0
	36348.9	0
	36350.4			0

## Sheet: FIGURE 4J
Agostini et al, 2025
Figure 4J
			SSNA-1(Y97E)								SSNA-1(Y97E)
	Radius (nm)	Exp. 1	Exp. 2	Exp. 3			Item	Time (s)	Intensity (Cnt/s)	DLS Temp (C)	Radius (nm)	Amplitude	%PD	Mw-R (kDa)	Baseline	SOS
	0.0232828			0			Exp. 1	110	87261	20	13.9	0.191	Multimodal	1591.9	1.006	577.038
	0.0232844		0				Exp. 2	170	83123	20	9.9	0.18	Multimodal	711.5	1.005	577.528
	0.0232849	0					Exp. 3	460	85988	20	11.3	0.174	Multimodal	978.7	1.006	558.582
	0.0295263			0			Item	Time (s)	Intensity (Cnt/s)	DLS Temp (C)	Radius (nm)	Amplitude	%PD	Mw-R (kDa)	Baseline	SOS
	0.0295283		0			Mean			85192	20	11.9	0.186	57.1	1151.7	1.006	577.283
	0.0295289	0				S			2926	0	2.9	0.008	0	622.5	0	0.347
	0.037444			0		%S			3	0	24.1	4.213	0	54.1	0.039	0.06
	0.0374466		0			S≤			8564077	0	8.2	0	0	387563	0	0.12
	0.0374474	0				Min			83123	20	9.9	0.18	57.1	711.5	1.005	577.038
	0.047485			0		Max			87261	20	13.9	0.191	57.1	1591.9	1.006	577.528
	0.0474882		0
	0.0474892	0
	0.0602185			0
	0.0602226		0
	0.0602239	0
	0.0763667			0
	0.0763719		0
	0.0763735	0
	0.0968451			0
	0.0968517		0
	0.0968537	0
	0.122815			0
	0.122823		0
	0.122826	0
	0.155749			0
	0.15576		0
	0.155763	0
	0.197514			0
	0.197528		0
	0.197532	0
	0.25048			0
	0.250497		0
	0.250502	0
	0.317648			0
	0.31767		0
	0.317677	0
	0.402829			0
	0.402856		0
	0.402865	0
	0.510851			0
	0.510886		0
	0.510897	0
	0.64784			0
	0.647884		0
	0.647898	0
	0.821565			0
	0.82162		0
	0.821638	0
	1.04187			0
	1.04195		0
	1.04197	0
	1.32126			0
	1.32135		0
	1.32138	0
	1.67557			0
	1.67569		0
	1.67572	0
	2.12489			0
	2.12504		0
	2.12508	0
	2.6947			0
	2.69488		0
	2.69494	0
	3.41731			0
	3.41754		0
	3.41762	0
	4.33369			3.91193
	4.33399		6.58853
	4.33408	3.8143
	5.49581			14.2927
	5.49619		12.7986
	5.49631	10.7119
	6.96957			16.0198
	6.97004		14.3961
	6.97019	14.1312
	8.83852			13.3297
	8.83912		13.3282
	8.83931	14.2684
	11.2087			10.3859
	11.2094		11.3814
	11.2097	12.6302
	14.2144			8.35988
	14.2153		9.34381
	14.2156	10.3641
	18.0261			7.01829
	18.0273		7.47699
	18.0277	8.11611
	22.8599			5.96543
	22.8615		5.87013
	22.862	6.1858
	28.99			5.01947
	28.992		4.56008
	28.9926	4.66925
	36.764			4.16295
	36.7665		3.54738
	36.7673	3.55102
	46.6226			3.41691
	46.6257		2.79533
	46.6267	2.75996
	59.1248			2.76938
	59.1288		2.23754
	59.1301	2.20249
	74.9797			2.1722
	74.9848		1.79687
	74.9864	1.7861
	95.0862			1.58296
	95.0927		1.41264
	95.0947	1.44172
	120.584			1.00296
	120.593		1.05706
	120.595	1.13496
	152.92			0.481113
	152.931		0.728154
	152.934	0.85692
	193.927			0.10841
	193.94		0.43662
	193.945	0.609996
	245.931			0
	245.947		0.200118
	245.953	0.39964
	311.879			0
	311.9		0.0443994
	311.907	0.230697
	395.513			0
	395.539		0
	395.548	0.106372
	501.573			0
	501.607		0
	501.618	0.0289655
	636.074			0
	636.117		0
	636.131	0
	806.643			0
	806.698		0
	806.715	0
	1022.95			0
	1023.02		0
	1023.04	0
	1297.27			0
	1297.35		0
	1297.38	0
	1645.14			0
	1645.25		0
	1645.29	0
	2086.3			0
	2086.44		0
	2086.49	0
	2645.76			0
	2645.94		0
	2646	0
	3355.25			0
	3355.47		0
	3355.55	0
	4254.99			0
	4255.27		0
	4255.37	0
	5396			0
	5396.37		0
	5396.48	0
	6842.99			0
	6843.45		0
	6843.6	0
	8678			0
	8678.59		0
	8678.77	0
	11005.1			0
	11005.8		0
	11006.1	0
	13956.2			0
	13957.1		0
	13957.4	0
	17698.7			0
	17699.9		0
	17700.3	0
	22444.7			0
	22446.3		0
	22446.7	0
	28463.5			0
	28465.4		0
	28466.1	0
	36099.5	0

## Sheet: FIGURE 4K
Agostini et al, 2025
Figure 4K
			SSNA-1(Y15E/Y97E)								SSNA-1(Y15E/Y97E)
	Radius (nm)	Exp. 1	Exp. 2	Exp. 3			Item	Time (s)	Intensity (Cnt/s)	DLS Temp (C)	Radius (nm)	Amplitude	%PD	Mw-R (kDa)	Baseline	SOS
	0.0232832	0					Exp. 1	110	58435	20	6.7	0.17	Multimodal	288.7	1.021	691.218
	0.0232834		0				Exp. 2	870	51920	20	4.8	0.159	Multimodal	134.7	1.024	522.797
	0.0232834			0			Exp. 3	1200	49781	20	3.1	0.177	Multimodal	46	1.021	760.777
	0.0232835						Item	Time (s)	Intensity (Cnt/s)	DLS Temp (C)	Radius (nm)	Amplitude	%PD	Mw-R (kDa)	Baseline	SOS
	0.0295268	0				Mean			55177	20	5.8	0.165	57.1	211.7	1.023	607.008
	0.029527		0			S			4607	0	1.3	0.007	0	108.9	0.002	119.092
	0.029527			0		%S			8	0	22.8	4.542	0	51.4	0.22	19.619
	0.0295271					S≤			21222223	0	1.7	0	0	11854.7	0	14182.8
	0.0374446	0				Min			51920	20	4.8	0.159	57.1	134.7	1.021	522.797
	0.037445		0			Max			58435	20	6.7	0.17	57.1	288.7	1.024	691.218
	0.037445			0
	0.0374451
	0.0474858	0
	0.0474862		0
	0.0474862			0
	0.0474864
	0.0602195	0
	0.06022		0
	0.06022			0
	0.0602203
	0.0763679	0
	0.0763686		0
	0.0763686			0
	0.0763689
	0.0968467	0
	0.0968475		0
	0.0968476			0
	0.0968479
	0.122817	0
	0.122818		0
	0.122818			0
	0.122819
	0.155752	0
	0.155753		0
	0.155753			0
	0.155754
	0.197518	0
	0.19752		0
	0.19752			0
	0.19752
	0.250484	0
	0.250486		0
	0.250486			0
	0.250487
	0.317654	0
	0.317656		0
	0.317656			0
	0.317658
	0.402835	0
	0.402839		0
	0.402839			0
	0.40284
	0.510859	0
	0.510864		0
	0.510864			0
	0.510866
	0.647851	0
	0.647857		0
	0.647857			0
	0.647859
	0.821578	0
	0.821585		0
	0.821585			0
	0.821589
	1.04189	0
	1.0419		0
	1.0419			0
	1.04191
	1.32129	0
	1.3213		0
	1.3213			0
	1.3213
	1.6756	4.46474
	1.67561		0
	1.67561			0
	1.67562
	2.12493	12.2689
	2.12495		0
	2.12495			0
	2.12495
	2.69475	17.4207
	2.69477		3.26117
	2.69477			17.1781
	2.69478
	3.41737	18.0111
	3.4174		16.56
	3.4174			19.3324
	3.41741
	4.33377	15.3981
	4.3338		22.1189
	4.3338			18.0088
	4.33382
	5.49591	11.5244
	5.49595		20.151
	5.49595			14.6093
	5.49598
	6.96968	7.79129
	6.96974		14.9572
	6.96974			10.6873
	6.96977
	8.83867	4.86104
	8.83875		9.66158
	8.83875			7.22137
	8.83878
	11.2088	2.85371
	11.2089		5.60543
	11.2089			4.59269
	11.209
	14.2146	1.61411
	14.2147		2.98025
	14.2147			2.79806
	14.2148
	18.0264	0.90989
	18.0265		1.4843
	18.0265			1.66488
	18.0266
	22.8603	0.535605
	22.8605		0.721698
	22.8605			0.990313
	22.8606
	28.9905	0.346479
	28.9908		0.373589
	28.9908			0.605781
	28.9909
	36.7646	0.254692
	36.7649		0.234754
	36.7649			0.393216
	36.765
	46.6233	0.212544
	46.6237		0.192424
	46.6238			0.278392
	46.6239
	59.1258	0.195499
	59.1263		0.191576
	59.1263			0.217638
	59.1266
	74.981	0.190018
	74.9816		0.206095
	74.9816			0.185838
	74.9819
	95.0878	0.1874
	95.0886		0.221803
	95.0886			0.168531
	95.089
	120.586	0.182167
	120.588		0.230124
	120.588			0.157533
	120.588
	152.923	0.171598
	152.924		0.226303
	152.924			0.148254
	152.925
	193.931	0.155038
	193.932		0.208219
	193.932			0.138107
	193.933
	245.935	0.133298
	245.937		0.175684
	245.937			0.125818
	245.938
	311.884	0.108168
	311.887		0.130628
	311.887			0.111143
	311.888
	395.519	0.081961
	395.523		0.0782592
	395.523			0.0946762
	395.524
	501.581	0.0571079
	501.586		0.0290615
	501.586			0.0776495
	501.588
	636.085	0.0357977
	636.09		0
	636.09			0.0616504
	636.093
	806.657	0.0196684
	806.664		0
	806.664			0.0482676
	806.667
	1022.97	0.00956245
	1022.98		0
	1022.98			0.0386985
	1022.98
	1297.29	0.00541042
	1297.3		0
	1297.3			0.0334427
	1297.3
	1645.17	0
	1645.18		0
	1645.18			0.032209
	1645.19
	2086.33	0
	2086.35		0
	2086.35			0
	2086.36
	2645.8	0
	2645.83		0
	2645.83			0
	2645.84
	3355.3	0
	3355.33		0
	3355.33			0
	3355.34
	4255.06	0
	4255.09		0
	4255.09			0
	4255.11
	5396.09	0
	5396.14		0
	5396.14			0
	5396.16
	6843.1	0
	6843.16		0
	6843.16			0
	6843.19
	8678.14	0
	8678.22		0
	8678.22			0
	8678.25
	11005.3	0
	11005.4		0
	11005.4			0
	11005.4
	13956.4	0
	13956.6		0
	13956.6			0
	13956.6
	17699	0
	17699.1		0
	17699.1			0
	17699.2
	22445.1	0
	22445.3		0
	22445.3			0
	22445.4
	28464	0
	28464.2		0
	28464.2			0
	28464.3
	36096.9	0
	36097.3

[truncated: 9 more sheets: FIGURE 4L, FIGURE 4M, FIGURE 5A B, FIGURE 5L, FIGURE 6A, FIGURE 6B, FIGURE S1A, FIGURE S1B, FIGURE S3D]
